# Supplementary material for: Microparticle traction force microscopy reveals subcellular force exertion patterns in immune cell–target interactions
Source: Nat Commun. 2020 Jan 7;11:20. doi: 10.1038/s41467-019-13804-z (PMC6946705; doi:10.1038/s41467-019-13804-z)
Supplement: Supplementary file 9 — Source Data [file 41467_2019_13804_MOESM9_ESM.xlsx]

## Sheet: Figure 1bc
Figure 1bc	Shirasu porous glass pore size (mm)	0.5	1.1	1.9	2.9
	Particle diameter (mm)	3.00179	5.39148	8.07694	15.2319
		3.58729	5.31645	8.60688	15.6098
		3.49087	5.91297	8.94272	14.1562
		3.70892	5.74045	8.33001	16.9273
		3.0246	5.58679	9.11336	12.5938
		3.56825	6.98283	11.1675	13.8259
		3.20527	5.7054	8.06866	14.1467
		2.45095	5.74045	8.82202	14.5666
		3.28415	7.68599	9.06173	14.4141
		3.03574	6.6083	7.7899	15.0639
		3.00751	5.69368	8.16763	15.2671
		3.83997	6.49588	9.82766	13.9992
		3.17333	5.93553	9.26639	14.8625
		3.28938	5.12401	8.74578	16.9075
		3.91484	6.11338	7.87541	14.516
		3.29981	6.20044	6.97326	14.5988
		2.74036	7.15343	8.37011	15.5324
		3.48101	6.16791	8.36212	15.0995
		3.60623	5.90154	8.45773	14.5942
		3.32556	6.59817	8.58347	15.3021
		2.74036	6.4024	8.42598	14.9568
		2.58643	5.42866	7.31082	14.6354
		2.67738	6.53701	5.92426	16.2777
		3.43165	4.9916	9.38849	12.8934
		3.82219	6.6083	8.89768	11.5855
		3.28415	5.94678	8.07694	15.5152
		3.37648	5.42866	8.96511	12.7681
		3.39153	6.32869	8.24922	15.4242
		3.61575	6.45449	8.41804	14.763
		3.27386	7.9431	9.46662	17.4686
		3.23709	5.79849	7.62479	14.562
		2.87991	5.62257	7.31082	14.1373
		4.15176	7.41998	8.35412	14.6948
		3.56825	6.64873	8.73048	14.5114
		4.03512	6.42324	9.56517	14.3162
		4.01804	6.4024	7.95999	15.7125
		3.45144	6.18965	8.32198	14.9837
		3.38664	5.98052	8.33803	13.8162
		3.44165	5.15003	8.55219	13.4825
		4.02659	6.02516	9.20836	13.7579
		3.76378	5.62257	8.79166	14.3815
		3.65323	5.63456	8.43391	15.8398
		3.2791	6.29692	9.35269	14.5114
		3.6298	7.77264	9.03951	15.2187
		3.41677	6.90564	8.11829	15.1703
		3.46138	5.78695	9.06911	16.4619
		3.25807	6.41283	8.99496	13.6406
		3.1189	6.6184	8.19222	14.5528
		3.22665	6.33934	8.37817	17.0495
		3.06932	6.12441	9.73177	14.7585
		3.31521	5.93553	8.8599	18.965
		3.48594	5.87884	8.54437	14.6171
		3.75921	6.65878	8.49723	14.3302
		3.1189	5.86746	7.50079	15.0105
		3.48594	7.16276	8.81444	15.9242
		2.70905	6.10243	8.08521	14.004
		5.18625	6.45449	8.15124	16.3966
		3.03574	5.99168	7.88389	16.844
		3.49087	5.72879	8.09348	14.858
		4.16829	5.12401	8.04369	15.3153
		3.81319	6.33934	8.66886	18.6157
		3.59668	6.05836	8.73048	14.1704
		3.11359	5.91297	8.53654	15.7678
		3.34084	7.47393	10.2415	15.9242
		3.14613	6.05836	9.38849	13.4527
		3.4067	5.71711	9.00988	14.7993
		3.50543	5.83308	7.95999	14.0088
		3.82219	5.74045	9.7798	13.2672
		3.0805	4.93761	8.60688	14.6629
		3.64852	5.79849	8.59126	14.0422
		3.63454	6.49588	8.73813	14.2975
		3.63926	5.93553	8.68434	14.8985
		3.22132	5.63456	8.39411	13.9896
		3.40165	6.17884	9.06911	12.9711
		3.59668	5.67004	8.76112	14.894
		6.34647	6.21121	9.09126	13.6504
		3.80884	5.90154	8.43391	14.2458
		3.56825	5.25309	8.07694	13.2268
		3.07491	6.34988	9.31682	14.4836
		4.03512	6.38148	9.96302	16.158
		3.85784	5.52652	7.45602	14.5021
		5.54561	6.34988	6.30753	13.6455
		3.31021	5.79849	6.80797	14.6675
		3.76378	6.27555	8.14296	15.7337
		3.63454	6.08049	7.71212	14.3021
		3.77729	6.16791	7.563	16.158
		4.71036	7.78124	9.49489	14.6994
		3.61099	6.55743	8.02705	16.2777
		3.66732	7.14407	8.3059	14.3349
		3.18934	8.52079	8.63789	13.7822
		3.10807	5.63456	8.33803	15.6655
		3.64852	5.92426	8.09348	12.7891
		3.72724	6.95397	9.17921	14.8535
		3.99676	5.98052	9.84804	15.4199
		2.38032	6.97326	8.10173	15.5926
		3.65323	6.16791	8.75349	14.921
		5.05635	6.24352	8.50509	14.047
		3.03574	5.75219	9.15003	12.6204
		4.00535	5.82161	9.7455	6.82767
		3.88415	6.09147	7.93468	15.4112
		2.82005	5.7054	6.6083	13.3276
		3.72263	5.77538	10.1561	14.2364
		3.76378	5.99168	8.67657	15.1614
		3.48594	6.48558	7.29251	15.0595
		3.87101	6.17884	8.85235	14.4605
		3.28938	5.63456	10.1759	10.9311
		3.0805	5.71711	8.52864	16.0039
		3.77274	6.34988	8.41804	13.2723
		3.93657	6.93471	8.18406	14.3582
		3.95384	5.94678	8.24111	14.7449
		3.5586	5.90154	8.99496	14.142
		3.30501	5.98052	9.40272	13.0226
		3.52968	7.02111	7.93468	14.7993
		4.16003	5.37907	8.6224	14.4651
		3.31021	5.87884	9.50193	16.4537
		3.01892	6.56761	8.92768	15.4806
		3.63926	5.53861	9.58611	11.5971
		4.24936	6.17884	8.11829	17.7047
		4.07718	5.84452	8.37011	17.3918
		3.33588	5.84452	7.98515	15.597
		3.74547	6.54723	7.62479	17.3648
		3.54426	6.12441	7.19079	16.1206
		3.81769	5.74045	8.052	15.5238
		3.47607	6.21121	8.32198	14.2975
		3.2001	5.99168	8.40207	13.6798
		4.35253	6.24352	9.23018	15.738
		3.72263	5.50216	9.52308	14.6492
		3.82219	5.8902	9.57914	15.7125
		3.23709	5.96933	9.00239	12.5619
		3.17855	5.5747	8.44974	16.2613
		3.77274	6.74871	7.79848	14.8625
		3.63926	5.7054	8.67657	12.6734
		3.54893	5.7638	8.17581	14.5252
		3.18395	6.16791	9.54411	13.8936
		3.51522	5.81011	9.30964	14.8128
		3.9453	6.09147	6.87654	13.9176
		3.58249	6.72887	9.51599	14.7267
		3.18395	5.29124	8.052	14.754
		4.06452	6.94435	8.04369	15.674
		3.42161	5.84452	9.60707	15.2627
		3.72263	6.55743	8.04369	14.161
		4.7893	5.79849	8.67657	13.0175
		3.29981	6.7388	8.25731	14.6034
		3.39153	6.6989	9.30964	14.6948
		3.54893	5.98052	8.09348	15.7465
		3.55377	6.79815	7.73808	15.6484
		3.65323	5.92426	8.09348	14.3769
		4.04772	6.86682	8.35412	16.2983
		3.53941	6.06938	8.28971	14.867
		3.79981	5.81011	7.39282	15.8356
		3.09698	6.49588	6.45449	15.095
		3.21598	6.43374	8.01864	13.5173
		3.62507	5.53861	10.6518	13.5123
		3.78638	5.92426	8.82202	10.9434
		3.14613	5.65823	9.15003	15.289
		3.51522	4.88303	8.71515	12.7366
		2.92705	5.56269	6.90564	17.1474
		3.50052	6.12441	7.83277	14.7721
		4.28933	6.30753	7.20008	7.25566
		3.29981	6.70888	8.34612	13.6945
		3.48594	6.41283	7.02111	18.0308
		3.25807	5.95801	8.052	12.5619
		3.98399	4.02596	8.67657	13.9176
		2.08216	6.71883	9.06911	14.7812
		3.36628	7.41998	6.83746	14.3396
		3.45144	6.17884	8.0103	13.4328
		2.97901	5.96933	9.15734	15.2407
		3.00179	6.45449	8.41002	14.1988
		3.65323	5.85606	7.32004	15.2363
		4.03922	5.53861	7.86692	16.1497
		3.73185	6.83746	8.34612	13.3477
		3.42161	5.13704	9.00988	15.983
		3.28415	5.77538	8.66886	15.2583
		3.95384	7.05918	8.58347	13.6259
		2.63229	6.13531	8.4814	13.8501
		3.30501	6.26489	8.24111	16.6601
		3.92783	6.39195	9.32406	15.3415
		3.48101	6.70888	9.7798	16.0832
		2.87416	5.44096	9.1207	16.4252
		4.25341	5.77538	8.76875	13.616
		3.88857	6.41283	9.57215	14.2881
		3.62507	6.43374	9.07655	13.2773
		3.68585	6.45449	9.37418	14.9075
		2.72148	5.95801	8.39411	14.7312
		6.94242	5.53861	9.32406	15.6783
		3.14087	5.83308	8.06866	15.7848
		3.29981	6.32869	7.55416	13.8114
		3.68118	5.5747	7.96839	14.2458
		3.97119	5.94678	7.66858	13.4527
		4.19265	7.02111	9.08391	14.8038
		3.57288	6.41283	8.74578	14.84
		3.31521	6.00283	7.82423	15.1526
		3.42663	6.6184	7.97677	14.7948
		3.78638	6.52668	8.71515	16.0164
		4.05197	5.98052	8.65342	18.4059
		3.47112	5.81011	6.50616	16.7602
		4.04347	4.9916	8.43391	14.3815
		4.39547	6.24352	8.58347	14.8128
		3.52968	6.76849	8.63015	12.5672
		3.27386	6.50616	8.98752	14.3302
		3.71801	7.88389	9.38849	16.0415
		4.05197	5.91297	9.06911	14.867
		3.59208	7.08753	7.98515	15.8947
		3.90181	5.55066	8.33803	15.4155
		4.19265	5.53861	8.00195	15.721
		2.16255	7.44705	8.54437	16.47
		3.84445	6.26489	8.57568	12.1278
		3.50543	6.76849	8.77637	13.0637
		3.45642	6.92507	7.44705	15.1393
		3.56343	5.79849	8.9127	13.9032
		3.64398	5.71711	7.9431	15.1614
		3.32039	6.17884	8.22487	16.3844
		3.80884	6.31812	8.39411	14.4234
		4.42247	5.32901	7.69469	16.9983
		3.08607	6.48558	8.07694	14.0135
		3.34598	6.29692	8.16763	14.8219
		3.01322	7.03063	8.89768	15.7763
		3.76378	5.77538	9.08391	14.5067
		3.15704	6.12441	8.01864	14.194
		3.35112	6.93471	9.43118	13.5815
		4.07718	5.50216	8.56788	17.0691
		3.82219	6.21121	8.08521	16.1082
		2.96766	6.2328	7.37472	14.9837
		4.02232	6.00283	7.24644	14.227
		3.18934	5.98052	8.53654	14.9613
		4.24532	6.01395	9.46662	13.4228
		3.40165	5.52652	8.36212	14.5712
		3.01322	6.33934	9.61403	14.1515
		3.9322	6.34988	9.08391	13.5865
		3.12441	6.66881	7.49188	14.004
		3.37648	6.24352	9.02471	16.4171
		2.93292	5.30386	8.26548	12.4548
		3.29981	6.55743	9.25195	14.2881
		3.68585	4.96461	9.52308	13.2773
		3.83118	6.08049	8.63015	18.8943
		2.95605	5.44096	8.57568	14.5804
		3.69964	7.25566	8.0103	13.5667
		3.8974	7.46498	8.78398	13.2115
		4.04772	5.83308	9.75927	17.3262
		2.85616	6.94435	8.44974	15.4242
		3.15704	7.78124	8.33001	14.8625
		3.84891	6.12441	8.01864	16.5106
		2.96186	5.62257	9.62098	14.5758
		3.98831	5.4656	10.6518	15.2495
		3.2001	5.8902	9.59315	14.7358
		3.2424	5.4656	8.48928	11.3696
		3.83118	5.61067	10.07	14.6309
		3.51033	6.43374	9.50193	15.8778
		3.52968	5.83308	8.07694	15.1083
		3.56343	6.22196	9.71108	15.861
		3.36628	6.09147	9.33122	14.867
		3.55377	6.00283	9.04697	14.8354
		3.69964	5.81011	9.85489	14.0756
		3.66263	5.5747	8.95019	14.9747
		3.95384	6.00283	9.30246	14.8264
		3.65323	6.2328	9.46662	13.0637
		3.03007	5.78695	7.66858	13.038
		3.64852	5.64641	9.17193	15.1747
		3.77729	7.04971	8.04369	15.2407
		4.19265	6.2328	8.97264	13.6455
		3.25807	6.68892	8.98008	16.054
		3.54426	5.82161	8.12652	16.4293
		3.14613	5.75219	7.30167	15.9746
		3.15159	5.64641	9.2736	13.242
		3.16791	6.58803	7.53644	12.9556
		3.23178	6.83746	7.59836	15.3284
		3.5586	6.32869	8.50509	13.908
		3.75464	6.13531	10.0966	14.0327
		3.68585	6.49588	7.84982	15.1127
		3.0805	8.04369	9.62098	13.0586
		4.17226	5.8902	6.2328	16.3599
		3.22132	6.11338	8.4814	14.9926
		3.56343	6.09147	8.50509	16.2983
		3.4067	6.13531	9.47368	14.1704
		4.05621	6.6083	8.77637	12.5619
		3.34598	5.11095	7.47393	13.6259
		3.47112	5.5747	9.14266	16.5147
		3.1189	5.25309	9.42409	13.4378
		3.72263	6.34988	7.58956	14.1088
		3.81769	6.31812	7.95999	14.4002
		3.42161	5.58679	7.92625	16.7643
		3.89299	5.53861	8.6457	14.6309
		4.0814	6.11338	8.92768	15.8863
		5.2549	6.59817	10.519	15.1216
		3.42161	6.3709	8.55219	14.2599
		4.21703	5.27848	8.95765	17.8254
		3.87989	5.95801	9.00239	13.9896
		2.61944	5.62257	8.56	16.2942
		2.86217	6.39195	8.20852	13.6406
		3.33073	5.18895	9.42409	16.4619
		7.18637	6.44412	8.87504	15.8271
		3.33073	7.29251	8.73813	15.7508
		3.65793	7.31082	9.45242	17.8216
		4.06874	7.47393	8.38614	15.2715
		3.06371	5.91297	9.15734	13.8307
		3.37648	5.56269	8.73813	13.7579
		4.5443	6.04731	8.50509	16.0123
		2.4993	6.27555	9.77296	17.0573
		6.68187	6.02516	8.03537	16.1497
		3.18395	6.49588	7.71212	17.4993
		3.60146	7.15343	8.71515	15.157
		3.82669	6.43374	8.06029	12.9349
		3.53455	5.30386	8.8599	13.8259
		3.31521	6.17884	9.06911	14.5114
		3.66263	4.72978	8.77637	13.4228
		3.49561	5.95801	6.96366	15.7337
		3.92361	8.33803	9.19383	15.3895
		3.73645	6.62859	8.88257	16.9707
		3.60623	5.96933	8.68434	14.539
		7.0618	9.17193	8.53654	14.516
		3.49087	5.52652	5.96933	14.9255
		3.88415	5.12401	9.80717	15.7593
		2.96766	6.00283	7.98515	13.8791
		4.37209	5.94678	8.41002	15.5926
		4.38372	5.65823	8.4814	16.3926
		3.77274	6.10243	8.57568	16.3024
		3.35624	6.78831	9.10596	15.1083
		2.4993	6.08049	9.03951	15.1747
		3.09143	6.22196	10.3391	15.8567
		3.75921	5.67004	9.30246	15.9913
		3.51033	4.60055	9.09126	14.8715
		4.09805	7.36565	9.02471	13.038
		3.29981	6.38148	8.11006	14.6171
		3.12441	5.47781	8.89768	13.5469
		3.61575	6.38148	8.79926	14.5344
		6.26804	5.95801	9.29527	13.5173
		3.0414	7.48286	10.8881	14.9389
		3.51033	6.46483	9.60707	13.1353
		3.72724	5.58679	8.14296	15.2802
		3.76378	6.41283	8.34612	15.721
		3.59668	5.41634	9.98319	13.176
		3.98831	6.75861	8.84479	14.0756
		3.73645	6.41283	6.38148	12.6998
		3.76818	6.20044	7.77264	15.4979
		3.56343	7.23721	8.48928	16.1372
		3.36628	5.30386	8.03537	16.9194
		4.02232	5.65823	10.1165	16.6641
		5.05635	5.94678	8.01864	15.1216
		3.80884	7.563	9.39561	14.7993
		3.70428	6.01395	8.50509	12.8413
		3.35624	6.24352	9.23742	13.6749
		3.88857	6.16791	8.0103	15.0595
		3.66263	6.48558	7.97677	12.444
		3.18934	5.94678	8.37817	13.3025
		2.77751	6.1462	8.56788	14.4419
		3.63926	6.27555	8.16763	13.8839
		3.60623	6.00283	8.52079	14.6948
		2.21691	7.88389	9.82766	13.9224
		3.83997	6.47517	9.15003	14.5988
		3.58249	5.05824	10.1297	12.7629
		4.02659	6.50616	8.41804	14.608
		3.75921	6.2328	8.04369	18.5038
		8.02562	6.92507	9.36704	15.4416
		3.72263	6.06938	8.48928	12.705
		3.45144	6.75861	8.83723	14.3722
		3.62032	6.13531	8.59126	14.2787
		2.7651	4.74389	8.98008	17.1552
		4.03086	5.93553	8.00195	16.2695
		3.38156	5.87884	8.052	15.0328
		3.09698	7.02111	8.34612	13.9321
		2.96766	6.76849	9.92262	11.1074
		3.66263	7.48286	9.17921	15.9536
		3.78638	6.17884	9.17193	12.5084
		3.74088	5.82161	9.49489	13.8501
		4.41858	6.58803	8.50509	14.1846
		3.09698	7.66858	8.21666	14.6446
		3.38156	6.84723	10.5824	15.8144
		3.28415	5.78695	8.80685	16.8519
		4.00964	6.01395	8.09348	14.1704
		3.65793	6.81788	7.71212	14.3255
		3.59208	8.66886	8.73813	14.2552
		4.00964	5.95801	8.84479	13.6945
		2.87991	6.05836	8.77637	12.4279
		3.98831	5.99168	9.38849	16.5633
		3.14087	5.84452	9.25195	14.9971
		3.22132	7.01159	8.87504	13.8501
		5.18625	6.09147	8.48928	14.8715
		5.23208	6.3604	8.052	14.3908
		2.92117	6.62859	8.08521	15.3021
		3.72724	6.64873	8.79166	15.0239
		3.46635	6.38148	6.6083	12.5619
		3.27386	5.91297	9.60707	16.0081
		3.35112	6.44412	6.94435	14.1704
		4.127	6.38148	8.37817	9.46662
		3.38156	7.1814	5.92426	15.1482
		3.0583	5.81011	8.71515	6.68892
		4.30518	6.63867	11.5913	14.6125
		3.35112	8.40207	9.45956	16.2118
		3.41174	8.07694	9.33122	14.93
		3.65323	6.74871	7.76404	13.6602
		3.35624	6.79815	8.17581	13.7822
		3.00751	5.44096	10.538	16.3639
		3.20527	5.8902	8.0103	12.6575
		2.25507	5.20182	8.06866	14.7766
		3.41174	6.16791	8.81444	15.5926
		3.95384	6.01395	8.26548	14.8174
		3.61099	5.87884	8.58347	14.8625
		2.73408	6.21121	9.33839	15.3895
		4.01392	5.79849	9.81398	13.9465
		3.15704	5.91297	7.91781	15.806
		3.43665	5.95801	10.2218	15.9578
		3.67183	6.82767	6.59817	14.608
		3.01322	6.54723	10.189	16.3721
		3.60623	6.31812	7.563	15.5108
		2.77751	5.75219	8.69204	10.3456
		3.26334	5.7638	8.31394	13.9321
		3.75464	6.17884	9.88881	14.5896
		3.76378	6.56761	8.32198	13.6455
		4.17638	5.68181	9.25917	14.9434
		3.4067	6.85698	8.45773	16.644
		3.52481	5.5143	8.51295	15.0239
		3.74088	5.49	7.29251	14.8219
		3.56825	5.82161	8.66115	14.5804
		3.67651	6.6083	8.4814	15.738
		3.71355	5.92426	9.52308	13.4577
		4.38764	5.92426	9.15734	14.4836
		3.39659	5.95801	8.26548	15.0461
		3.66263	5.62257	8.92019	14.2364
		3.81319	5.69368	8.83723	13.4477
		3.6298	5.8902	8.92768	16.5916
		2.46493	6.75861	7.93468	16.3024
		4.32892	5.27848	8.78398	13.9032
		2.95023	5.75219	8.25731	14.8895
		5.11331	6.56761	9.20836	13.2166
		3.4067	6.43374	10.1693	15.4025
		4.27341	5.74045	9.87522	12.8934
		3.15704	5.92426	8.72282	15.1083
		3.58729	6.17884	8.29777	13.6602
		2.78963	5.13704	8.18406	12.7943
		4.1846	6.02516	7.75542	14.64
		3.96686	6.50616	8.96511	14.3255
		5.938	5.75219	8.33803	13.6847
		3.90181	5.81011	9.33839	13.002
		3.87989	8.6224	7.85833	13.2115
		3.36628	6.12441	9.6973	13.0842
		3.92361	5.42866	10.2806	14.7494
		4.02659	6.29692	9.3813	16.0123
		5.02579	6.70888	9.57215	13.908
		3.07491	5.96933	8.49723	14.4698
		3.38664	5.99168	8.82967	13.5569
		3.38664	4.29955	7.89236	12.7629
		3.76818	6.47517	10.0367	13.1811
		3.19473	6.94435	8.02705	14.849
		3.2686	5.67004	10.7706	15.4416
		3.88415	6.13531	8.51295	15.6911
		3.54893	6.1462	8.29777	15.0773
		3.45144	6.22196	10.189	15.7337
		3.2946	5.27848	9.93608	14.9479
		3.76818	6.33934	9.17921	16.2159
		3.5586	6.54723	8.20852	19.5425
		3.51522	6.16791	12.1057	14.6994
		3.30501	5.45324	8.55219	14.1467
		3.53941	5.16312	7.71212	16.3885
		3.56825	6.47517	7.50079	13.7968
		3.81319	6.45449	9.1207	14.4559
		3.43665	5.62257	9.40272	12.8622
		3.95384	5.82161	10.0633	14.8895
		5.53953	6.31812	8.86751	12.9297
		3.66263	5.96933	8.99496	13.8259
		3.74088	5.8902	8.21666	14.4605
		3.64398	6.30753	8.73048	13.908
		3.87545	6.66881	9.32406	13.0483
		2.7651	5.53861	7.26487	14.0613
		3.53941	5.55066	8.59126	14.0517
		2.56666	6.12441	7.80705	14.7675
		3.44645	5.90154	7.8156	15.941
		2.72779	7.09705	8.66115	14.903
		3.2001	5.90154	9.39561	13.0278
		3.21063	5.74045	7.70345	14.3442
		3.39659	6.65878	8.61464	14.84
		3.36136	5.95801	8.27357	13.6013
		2.96186	5.42866	10.4679	17.934
		4.27729	6.32869	8.23299	14.885
		3.79075	5.30386	9.22294	15.7039
		3.45642	7.10646	8.25731	15.6012
		3.0414	6.12441	8.35412	13.4925
		3.18934	6.70888	7.7899	14.84
		3.58729	6.30753	8.04369	15.0861
		4.93322	6.6083	8.98752	16.5471
		3.72263	5.7054	7.99359	8.4814
		2.9096	5.92426	9.13534	14.3535
		3.0583	5.81011	8.6457	12.7838
		3.17855	5.25309	9.3813	15.9199
		2.73408	5.84452	8.8901	15.2363
		3.65793	6.48558	8.98752	14.885
		3.31521	5.96933	9.73177	17.1942
		3.62507	11.8145	8.76112	13.8307
		4.65926	6.2328	8.57568	14.713
		3.74547	5.56269	9.09126	15.2056
		4.13116	5.71711	9.24466	13.7287
		3.16791	6.57788	9.29527	15.7932
		3.6298	6.47517	9.33122	15.1791
		3.59668	6.04731	8.41002	14.8625
		3.89299	5.37907	8.24111	16.2736
		3.49561	5.47781	10.2153	12.6098
			5.84452	8.55219	14.885
			5.91297	8.82967	14.5666
			6.54723	8.54437	14.6811
			6.68892	7.88389	17.0887
			6.01395	8.56	16.1538
			5.2658	8.35412	9.75927
			5.5143	8.57568	13.8211
			6.33934	7.95159	15.9368
			6.09147	8.99496	14.4836
			5.86746	9.10596	16.7042
			7.08753	10.0233	13.8404
			6.76849	8.3059	16.6359
			6.48558	8.14296	14.858
			5.78695	8.68434	14.7312
			6.79815	8.052	14.4373
			6.95397	9.3813	16.7242
			5.52652	7.41998	17.0927
			6.45449	8.24922	13.855
			6.25421	8.26548	15.5281
			5.93553	8.97264	11.9273
			5.85606	8.92019	13.3126
			5.4656	6.88626	13.1709
			5.74045	7.49188	15.9662
			6.15706	9.24466	14.8535
			5.41634	8.43391	14.8354
			6.45449	8.44183	12.3846
			5.98052	8.79926	14.4512
			7.11586	8.40207	13.6209
			5.34166	8.52864	15.6398
			5.5143	8.9127	14.0803
			8.87504	9.03211	13.5024
			5.65823	9.41693	7.82423
			5.5747	8.61464	15.8905
			5.7638	8.61464	14.3209
			5.91297	7.48286	14.2364
			6.15706	8.39411	13.2723
			6.68892	9.25917	15.2627
			5.47781	8.12652	14.2834
			5.8902	9.7455	16.413
			4.74389	8.10173	13.2217
			5.83308	8.69972	15.7423
			6.41283	7.45602	14.2693
			6.02516	7.41998	15.3502
			6.17884	8.87504	13.176
			7.22797	9.25917	13.6994
			6.47517	8.28164	13.1963
			5.83308	7.48286	14.6857
			5.49	5.86746	13.5618
			6.80797	7.95999	14.6263
			6.17884	8.55219	14.8625
			5.5747	8.67657	15.2671
			5.77538	9.41693	15.0861
			7.37472	9.09861	14.5758
			6.06938	9.08391	13.8162
			5.77538	7.93468	14.428
			5.91297	8.63015	11.9889
			6.05836	9.55111	13.2318
			6.63867	8.66115	16.0832
			5.90154	9.28808	12.5084
			5.49	8.58347	11.5971
			8.71515	7.6423	14.2129
			6.22196	6.75861	14.2552
			6.25421	8.35412	12.705
			6.13531	7.90083	15.8017
			5.42866	8.82202	16.8757
			6.96366	7.61602	13.8936
			5.74045	9.33839	12.5779
			6.65878	8.95019	12.5672
			6.4024	8.15944	13.7385
			6.03625	9.03951	15.1172
			6.74871	13.4128	13.67
			7.00195	8.11006	15.5238
			5.82161	8.61464	12.7103
			5.5747	9.3813	13.1251
			5.77538	7.62479	15.6055
			7.02111	7.79848	15.4502
			6.03625	13.1913	19.9428
			5.50216	7.38377	13.6259
			5.74045	8.89768	14.0088
			5.72879	8.21666	15.0728
			5.4656	5.94678	16.8877
			6.26489	7.40186	15.4459
			6.08049	9.43118	11.3106
			5.68181	8.69204	13.4577
			6.51643	8.08521	15.2495
			6.41283	8.0103	12.5031
			5.99168	9.32406	14.161
			5.42866	8.96511	13.1302
			5.58679	8.3059	14.4327
			4.70129	9.68344	15.7635
			7.55416	8.29777	13.9369
			6.05836	8.50509	13.8065
			6.62859	9.05436	14.7358
			6.18965	8.98008	13.2268
			6.77845	8.41002	17.2215
			5.47781	8.66115	14.64
			6.49588	8.45773	15.4979
			6.2863	7.66858	13.7287
			5.5747	7.66858	15.7635
			6.56761	10.3261	16.1414
			5.40398	8.52079	14.3769
			5.79849	8.60688	16.3557
			6.59817	8.34612	15.3633
			5.5143	8.76112	16.4334
			6.38148	8.66115	13.0432
			7.19079	8.79926	14.4002
			6.55743	8.15124	15.324
			6.20044	7.52748	15.4155
			6.46483	8.07694	14.2646
			6.63867	8.97264	14.3722
			6.32869	8.54437	16.2448
			6.41283	8.28164	14.7675
			5.4656	9.21569	13.9273
			5.82161	8.63015	13.0688
			5.05824	7.23721	13.8887
			6.09147	7.68599	12.9504
			5.27848	8.6224	15.8567
			6.43374	8.43391	14.2505
			6.03625	7.9431	15.2319
			5.25309	8.8599	15.9326
			5.5143	8.45773	13.9848
			5.87884	7.58074	13.2621
			6.58803	9.55818	13.0226
			5.69368	7.77264	15.6141
			6.2863	7.1814	14.2129
			5.5747	7.43798	15.0015
			6.59817	8.12652	13.9513
			4.96461	8.52864	15.3065
			5.7638	8.20037	13.2369
			5.98052	8.57568	13.6111
			5.25309	8.97264	14.227
			6.70888	7.93468	13.0996
			5.92426	8.37817	13.8501
			5.71711	10.6014	15.8525
			6.18965	9.37418	15.597
			6.84723	7.96839	13.9848
			4.51239	7.53644	9.08391
			5.52652	7.73808	14.1373
			7.1814	7.36565	15.8525
			6.93471	7.90083	14.8895
			5.68181	8.56	15.9494
			6.02516	8.86751	14.1515
			5.49	7.92625	14.0756
			8.59126	8.67657	13.7482
			5.96933	8.72282	13.4676
			5.5747	8.40207	14.849
			6.20044	7.90937	13.6259
			5.94678	9.57215	12.9452
			7.58074	8.00195	14.1467
			6.24352	9.06173	12.1057
			5.29124	7.83277	14.754
			5.71711	8.92019	14.4836
			6.13531	8.95765	15.9115
			5.35416	7.58074	15.324
			5.4656	8.82967	16.5673
			6.68892	9.2011	16.9114
			6.59817	7.93468	13.4178
			5.7054	8.39411	13.5371
			4.9916	7.90083	14.8354
			6.17884	7.97677	16.8121
			6.06938	8.052	14.6263
			8.28164	8.13475	14.2928
			6.15706	8.20852	13.4078
			4.51239	7.8156	14.6857
			5.96933	7.79848	14.6354
			6.22196	10.4679	15.8017
			6.12441	8.61464	15.6184
			6.46483	7.28334	13.6994
			6.53701	9.45242	15.0861
			5.55066	7.73808	16.644
			5.29124	8.39411	13.5519
			5.5747	8.83723	13.252
			5.71711	8.31394	13.5222
			6.10243	8.29777	13.8259
			5.83308	8.71515	16.1206
			5.59874	8.67657	12.7471
			6.63867	10.3585	18.8659
			7.80705	8.56788	14.5344
			5.7054	7.91781	14.5021
			6.01395	8.20852	15.7763
			4.8967	8.63015	13.7189
			4.97819	8.15944	14.8038
			5.74045	8.76112	15.0194
			5.41634	9.0173	14.8985
			5.83308	7.1814	14.3676
			5.68181	7.25566	15.2363
			6.48558	8.07694	12.287
			5.7638	8.44183	14.8985
			6.05836	10.6518	15.126
			6.87654	7.85833	14.7449
			5.29124	7.45602	14.9792
			5.69368	9.76612	13.7433
			7.00195	8.12652	14.2364
			7.29251	8.33803	15.4155
			5.0846	10.3973	14.2975
			6.53701	7.37472	14.7449
			5.85606	8.6224	14.7267
			6.47517	8.15944	14.9165
			5.95801	8.36212	13.3176
			6.01395	10.3261	18.493
			7.0781	7.57184	15.6997
			5.63456	7.563	15.7932
			6.56761	8.8901	12.1499
			5.58679	9.02471	16.3435
			5.7054	8.24111	15.1747
			5.84452	8.20852	14.479
			5.67004	7.8413	12.7261
			5.41634	7.80705	13.855
			6.54723	7.41998	15.2627
			5.52652	7.55416	14.0661
			6.18965	7.96839	13.7822
			5.83308	7.53644	15.0995
			6.79815	7.95999	16.8082
			6.55743	7.98515	14.516
			6.6184	9.81398	15.721
			6.25421	7.92625	15.1393
			6.83746	7.75542	14.7857
			6.78831	7.24644	13.7043
			5.53861	9.06173	13.6308
			6.08049	8.52864	14.3908
			5.31645	8.41804	13.2924
			5.67004	7.59836	14.8128
			6.00283	8.06029	15.6869
			6.20044	8.81444	14.7403
			6.59817	8.66886	13.0791
			7.00195	6.91541	15.9746
			6.09147	8.03537	16.4985
			7.02111	7.43798	14.3908
			5.82161	7.7899	13.4378
			5.36663	8.44974	15.5711
			7.03063	8.42598	17.1044
			5.74045	7.80705	13.2115
			7.11586	7.48286	15.3196
			6.10243	8.68434	12.9763
			7.563	7.7468	16.5592
			5.7638	8.92019	14.0422
			6.27555	10.1495	13.3025
			6.79815	9.48074	15.674
			6.01395	8.82202	16.323
			6.82767	8.03537	13.2975
			6.22196	8.04369	16.8161
			5.5747	8.41804	16.3926
			5.79849	7.78124	15.1747
			5.67004	8.99496	13.7677
			7.20936	8.99496	16.6882
			5.52652	8.92019	15.3458
			5.49	8.40207	16.129
			6.12441	7.86692	13.3477
			6.57788	7.79848	17.3763
			6.03625	7.53644	13.6602
			11.3342	8.45773	16.1082
			5.4656	7.8156	15.1747
			5.96933	7.53644	15.6783
			6.2863	8.18406	13.5618
			5.93553	7.42899	14.9747
			5.87884	9.71108	14.5021
			6.12441	9.05436	14.1183
			6.08049	7.89236	14.9703
			5.98052	8.88257	13.616
			6.24352	7.8156	13.6602
			6.15706	7.5097	12.5352
			5.95801	9.16463	15.6441
			5.7054	8.29777	16.2654
			6.55743	8.3059	12.9866
			6.15706	7.32917	14.0993
			6.53701	9.29527	15.2802
			9.55111	7.5186	13.1607
			5.68181	7.93468	16.2283
			6.49588	9.03211	8.82967
			5.98052	7.78124	14.3396
			6.92507	7.48286	12.0724
			5.31645	7.7468	16.0206
			5.69368	7.72944	17.3571
			5.5143	8.17581	13.4328
			6.98283	7.65986	15.5367
			6.55743	7.65104	15.0372
			5.49	9.73177	15.7295
			6.26489	7.75542	16.4537
			5.61067	8.0103	16.5795
			5.74045	8.16763	14.9075
			5.39148	8.67657	18.5038
			6.16791	7.58956	15.3807
			6.13531	9.15734	17.0848
			6.92507	7.54531	18.9262
			6.24352	8.74578	13.9848
			6.03625	8.43391	15.7253
			6.71883	7.8413	14.6857
			5.83308	7.86692	14.479
			6.74871	7.67729	15.2407
			5.78695	7.47393	17.1318
			5.65823	9.43827	15.6911
			6.98283	9.30964	13.6209
			6.11338	7.58074	12.857
			4.80006	8.47352	16.2901
			6.25421	7.75542	14.6537
			5.8902	8.24922	13.9609
			6.1462	7.44705	15.4502
			5.68181	8.20037	17.6896
			6.29692	7.69469	13.9944
			7.05918	9.85489	13.7579
			6.59817	8.26548	14.4512
			6.3604	9.62098	14.1373
			6.68892	7.11586	12.9556
			6.05836	8.15944	21.9203
			6.72887	7.54531	15.3589
			6.49588	8.53654	15.0194
			7.05918	7.60715	13.6945
			5.92426	8.27357	14.5528
			6.77845	9.09126	14.7403
			6.09147	7.7899	15.372
			6.10243	8.32198	15.4416
			5.52652	8.45773	6.85698
			6.02516	8.54437	14.6948
			6.41283	9.42409	14.1231
			5.75219	8.41002	15.1923
			5.90154	6.86682	14.7494
			5.11095	8.17581	14.4605
			5.78695	8.09348	15.6484
			5.25309	6.50616	15.8271
			5.64641	7.90937	13.2621
			5.55066	10.4743	13.1506
			5.98052	8.27357	16.2489
			12.81	7.45602	14.0088
			5.83308	7.71212	14.885
			5.74045	8.24111	15.6569
			7.90937	9.11336	15.4155
			6.48558	7.82423	16.9589
			5.79849	7.7468	14.2082
			6.12441	7.30167	16.7762
			5.37907	8.28164	13.7968
			6.04731	8.56	15.2143
			8.36212	7.92625	15.157
			6.3604	8.10173	14.2834
			6.00283	7.66858	17.0652
			5.83308	9.09861	17.3262
			5.31645	10.0099	13.6798
			5.12401	8.69972	16.7442
			6.52668	8.36212	15.6184
			5.8902	7.38377	15.5108
			5.35416	8.28971	16.7842
			5.90154	7.28334	16.7122
			5.61067	7.563	15.7337
			5.24035	8.52864	17.0927
			5.4656	8.11006	15.8398
			5.91297	7.71212	16.2777
			5.68181	7.69469	16.8241
			6.66881	8.52864	15.4155
			5.2658	8.93524	16.0415
			6.17884	8.18406	15.2495
			5.86746	8.15124	13.3978
			6.98283	8.06866	16.129
			4.22095	10.0501	13.9417
			6.29692	8.56	14.1704
			5.53861	8.06866	14.6034
			5.68181	8.33803	13.3577
			5.05824	7.1814	14.1326
			6.15706	7.88389	14.8309
			6.00283	7.57184	15.5281
			6.3604	10.925	17.3378
			5.01831	8.59126	15.8017
			6.39195	7.0781	14.6125
			5.82161	9.53711	14.7902
			6.4024	6.05836	16.7082
			7.06864	9.6973	13.6406
			5.32901	8.61464	13.8501
			5.42866	8.88257	12.1112
			5.92426	8.21666	15.4806
			6.63867	7.42899	14.912
			6.22196	7.8413	12.6098
			6.16791	8.75349	13.7871
			6.70888	7.27415	14.5482
			5.75219	7.32917	14.6171
			6.32869	9.31682	13.5024
			7.73808	7.98515	15.1747
			5.58679	8.76112	15.4936
			6.98283	7.38377	15.3415
			5.15003	8.44183	15.5281
			5.83308	8.15124	19.2211
			5.2658	7.98515	16.8877
			6.11338	9.26639	13.9273
			6.2328	8.75349	13.8065
			4.80006	8.71515	15.2583
			5.90154	8.34612	13.6847
			7.08753	8.82202	13.6455
			6.41283	8.24922	14.6583
			6.12441	7.59836	15.627
			8.0103	11.0711	15.5152
			5.59874	7.93468	12.0336
			6.39195	7.63355	12.1609
			5.52652	7.99359	14.8038
			5.81011	7.89236	14.7902
			6.58803	8.49723	15.9746
			5.96933	8.07694	16.104
			5.59874	7.70345	15.8356
			6.97326	7.7468	15.126
			5.13704	7.55416	14.3769
			5.90154	7.87541	14.3582
			5.8902	8.82967	13.0278
			7.22797	7.32917	13.3427
			8.24111	9.40272	13.9657
			5.94678	7.72944	12.2924
			5.74045	7.90937	14.3115
			5.21465	7.61602	13.8984
			6.34988	7.80705	16.5471
			6.71883	8.56	16.5552
			5.71711	9.15734	14.3769
			6.00283	8.09348	15.372
			6.03625	9.02471	15.7763
			5.84452	8.08521	16.8916
			6.98283	10.1231	14.0756
			5.5747	7.49188	16.4497
			5.31645	7.80705	14.7085
			5.69368	10.3585	14.6903
			5.63456	8.8901	16.9668
			6.54723	8.44974	11.2928
			5.34166	7.77264	14.3955
			5.34166	8.8599	14.4929
			7.38377	7.97677	14.0946
			7.50079	7.95999	13.542
			5.67004	8.89768	15.372
			6.71883	8.79926	15.3764
			7.46498	7.72944	14.858
			7.23721	7.61602	14.194
			6.46483	8.06029	16.4944
			5.98052	9.17921	14.6492
			6.9924	8.20852	13.0175
			6.32869	7.71212	12.6786
			5.98052	7.91781	15.4806
			7.9431	8.73813	15.7295
			7.30167	8.08521	15.2846
			5.90154	6.91541	14.8128
			7.02111	8.94272	14.876
			6.17884	10.1363	14.3302
			6.42324	8.08521	14.8128
			6.33934	6.93471	14.1326
			5.77538	8.4814	14.0993
			5.94678	8.56788	16.0415
			6.20044	9.55818	14.6811
			5.41634	8.39411	15.8905
			7.05918	8.83723	14.9837
			8.12652	7.87541	16.7363
			5.81011	7.92625	14.1373
			5.98052	8.54437	13.9609
			6.71883	9.28081	13.3377
			6.13531	7.9431	15.7508
			8.44974	8.69204	13.4577
			5.69368	9.26639	14.2834
			5.90154	10.614	16.7802
			5.85606	7.21863	14.6811
			5.68181	7.34739	15.5841
			6.53701	7.46498	14.0851
			6.45449	9.48778	14.0327
			5.5747	8.27357	15.3284
			7.39282	8.73048	15.4936
			6.92507	8.4814	14.9926
			5.7054	7.82423	13.1404
			5.93553	9.61403	14.5528
			6.65878	10.0233	14.1704
			6.94435	8.24111	16.4456
			6.52668	9.94281	14.5482
			6.06938	7.71212	14.9434
			6.51643	8.37817	15.6184
			6.83746	9.10596	14.5528
			6.11338	9.31682	14.1846
			6.49588	8.18406	14.3722
			6.51643	8.42598	14.4141
			6.32869	8.18406	14.7221
			7.03063	7.85833	16.3476
			5.50216	9.53711	12.4924
			7.7899	7.23721	14.7358
			5.67004	7.58074	13.9369
			7.16276	8.38614	15.3633
			6.43374	8.02705	15.5281
			6.21121	7.50079	13.5519
			6.15706	10.1693	14.0756
			7.04013	9.3599	14.7221
			5.39148	9.32406	7.95159
			6.26489	7.91781	15.006
			6.62859	8.98752	13.3828
			6.3604	10.7083	14.3302
			6.54723	8.82202	15.6141
			5.62257	7.55416	15.0239
			5.63456	8.36212	13.6798
			6.72887	8.89768	16.5673
			6.04731	8.20852	14.1041
			5.82161	8.32198	13.2975
			6.46483	8.28164	14.9971
			5.99168	10.6455	14.921
			6.77845	9.36704	14.2176
			8.73048	8.11006	14.858
			6.3604	8.93524	15.1216
			5.44096	8.83723	13.714
			5.92426	7.97677	15.1172
			12.9401	8.75349	13.67
			6.54723	7.6423	13.4228
			6.05836	7.73808	15.3371
			5.8902	8.42598	14.3115
			6.33934	7.68599	15.1526
			5.49	8.12652	15.0861
			6.38148	7.77264	14.5021
			6.06938	8.26548	14.876
			5.55066	8.01864	13.7385
			6.46483	8.79166	13.9128
			6.24352	8.83723	13.4228
			5.77538	8.54437	14.5896
			6.41283	8.4814	11.8541
			5.95801	7.77264	13.8017
			5.22757	9.17193	13.0945
			6.51643	8.0103	14.1041
			6.44412	7.8156	14.5712
			5.86746	8.24922	14.4048
			6.44412	9.02471	12.5672
			6.42324	8.93524	15.755
			6.49588	9.35269	14.0279
			5.99168	8.82202	15.6997
			7.57184	8.9127	9.00239
			7.24644	7.78124	14.5942
			5.7054	7.73808	14.4373
			6.22196	8.42598	15.1438
			6.92507	8.28164	16.1082
			6.3709	8.40207	12.9349
			6.05836	9.03211	7.53644
			6.53701	8.28164	14.161
			7.43798	8.47352	15.3284
			5.31645	9.04697	9.79353
			5.5747	8.96511	15.2539
			5.92426	7.52748	16.0123
			7.15343	8.8599	13.6994
			6.00283	9.57215	13.9032
			6.34988	8.59903	14.3255
			5.81011	8.55219	14.2693
			6.81788	7.85833	15.5798
			6.9924	7.8413	14.274
			6.21121	8.74578	15.7295
			4.14086	8.59903	15.095
			5.96933	7.88389	13.4128
			5.40398	7.8413	15.3546
			7.45602	9.08391	14.2035
			6.6989	8.79166	14.3442
			6.21121	8.14296	14.5528
			5.49	8.56788	13.9128
			5.27848	7.98515	12.6469
			5.86746	9.12802	12.3468
			6.48558	10.1098	12.9556
			5.58679	8.44974	15.4459
			7.01159	8.89768	14.8128
			4.65844	8.07694	13.8936
			6.21121	7.48286	14.5436
			5.11095	7.28334	12.909
			5.045	8.34612	14.8174
			5.58679	8.9127	11.9889
			5.41634	7.95999	12.8674
			5.68181	8.55219	13.6013
			5.40398	9.64187	14.8535
			6.63867	10.0633	16.0749
			5.85606	9.38849	15.2759
			5.85606	7.90937	14.516
			6.85698	8.6457	14.2082
			5.24035	8.72282	13.7335
			5.30386	7.41998	13.6602
			6.57788	8.57568	14.2552
			6.20044	8.95765	15.738
			6.44412	8.34612	16.0373
			7.37472	10.2871	15.372
			6.29692	8.07694	15.5583
			8.86751	8.33001	15.8989
			6.66881	9.59315	13.9321
			6.46483	8.50509	12.5352
			6.33934	7.77264	14.1988
			6.56761	8.69204	13.0123
			6.10243	8.13475	13.8887
			5.68181	7.46498	13.6406
			5.11095	8.52079	15.4892
			6.2328	8.59126	16.8161
			6.95397	8.93524	15.324
			5.74045	9.33122	12.9142
			5.86746	7.76404	16.0666
			5.59874	7.8413	13.6357
			5.7638	7.41998	15.1393
			5.40398	10.248	16.0123
			6.33934	8.03537	15.6869
			6.39195	8.28971	13.6308
			6.3709	7.61602	13.0175
			6.20044	8.48928	13.7968
			5.69368	7.95999	14.047
			5.90154	8.23299	14.6629
			5.52652	7.68599	14.4698
			5.7054	8.18406	13.5519
			5.87884	7.84982	13.9321
			6.48558	8.84479	13.6111
			5.58679	9.53711	14.9747
			5.62257	9.24466	13.3678
			5.96933	8.15124	14.713
			6.3709	8.4814	14.763
			5.83308	7.99359	13.9801
			6.46483	7.58074	12.4977
			5.95801	7.50079	13.4527
			13.5173	6.46483	14.5574
			5.71711	8.89768	13.9609
			6.18965	8.54437	15.006
			5.40398	8.54437	15.5711
			5.75219	9.17921	12.1389
			5.69368	7.79848	14.6903
			6.15706	9.94953	15.6227
			5.96933	7.52748	12.325
			5.87884	8.90519	12.5938
			6.04731	8.63015	14.479
			6.82767	8.8599	14.4605
			6.04731	8.93524	13.9561
			6.3709	7.70345	14.4512
			7.20936	8.78398	16.6601
			9.06173	10.7145	16.7683
			6.38148	7.11586	13.6209
			5.58679	9.60011	12.4063
			4.84179	7.55416	14.047
			6.27555	9.55111	13.3276
			5.7054	8.08521	15.3546
			6.77845	8.67657	17.8779
			6.04731	8.8599	15.3196
			6.22196	8.82967	14.6583
			7.44705	8.38614	14.7403
			5.64641	7.88389	14.7039
			6.41283	8.11829	14.2458
			6.2863	8.36212	16.0915
			6.53701	8.33001	13.9465
			5.39148	7.14407	12.3033
			6.06938	8.02705	14.7267
			6.15706	8.75349	13.714
			5.21465	8.00195	14.047
			7.04971	6.27555	15.0239
			5.69368	7.8156	15.7082
			5.84452	9.18656	14.7039
			5.30386	8.42598	13.6308
			6.21121	9.00988	15.9031
			6.15706	7.55416	13.7774
			5.99168	8.82202	14.8985
			5.20182	8.42598	14.3396
			6.29692	7.49188	15.8567
			6.01395	6.71883	13.8887
			5.74045	10.2611	15.3546
			5.53861	7.99359	14.3862
			5.71711	7.41998	12.7786
			5.35416	8.65342	15.5238
			5.05824	8.44183	11.8145
			7.90083	8.98008	14.7675
			7.04013	9.45956	12.5298
			6.13531	9.04697	14.0946
			5.95801	7.37472	14.5528
			6.51643	7.48286	13.8791
			6.79815	8.22487	13.8694
			7.25566	9.13534	14.4975
			5.42866	8.92768	15.2715
			6.27555	8.84479	15.4546
			6.41283	8.04369	14.9792
			6.27555	8.90519	14.5896
			6.59817	10.3843	14.912
			6.02516	8.52864	14.7766
			5.83308	8.69204	16.947
			6.3604	9.28081	16.8241
			5.96933	8.11829	15.7039
			7.32004	7.68599	15.4068
			5.25309	8.28971	13.8984
			5.78695	7.38377	15.4589
			6.22196	9.05436	14.7675
			6.15706	7.69469	14.9344
			6.53701	8.37011	15.5281
			6.34988	9.73864	15.5668
			6.30753	8.22487	14.4512
			5.92426	8.68434	13.8984
			6.55743	8.43391	15.7932
			6.22196	8.97264	18.1936
			6.6989	7.99359	13.1404
			7.50079	8.02705	13.0534
			5.29124	7.8156	14.539
			5.75219	7.7468	14.9075
			6.24352	8.50509	14.754
			5.61067	10.0033	16.0624
			5.95801	8.23299	13.9992
			6.39195	8.61464	17.8329
			4.86932	8.81444	17.4264
			6.49588	7.72944	13.8162
			5.79849	8.52079
			7.11586	10.0099
			5.85606	7.53644
			6.08049	7.7899
			5.95801	8.18406
			5.21465	9.20836
			6.11338	8.94272
			6.00283	7.91781
			7.19079	8.58347
			5.15003	9.0173
			5.21465	8.51295
			6.25421	9.08391
			4.67277	7.0781
			6.33934	7.83277
			6.18965	9.69041
			6.2328	8.14296
			5.05824	7.90083
			5.34166	9.61403
			6.15706	9.7455
			5.63456	8.54437
			5.8902	9.35269
			4.77212	8.86751
			5.95801	8.19222
			6.50616	8.06029
			5.79849	9.56517
			6.87654	8.11006
			7.08753	9.43827
			5.83308	9.92262
			7.71212	7.87541
			5.85606	9.29527
			5.53861	8.7074
			4.40718	8.31394
			7.53644	9.23018
			6.71883	8.56788
			5.79849	7.48286
			5.78695	8.66886
			6.20044	7.563
			6.09147	7.77264
			6.25421	7.49188
			6.27555	8.33803
			7.00195	9.43827
			6.42324	7.80705
			6.92507	9.09126
			5.31645	8.19222
			7.04013	9.20836
			5.5143	7.42899
			6.24352	8.69972
			5.36663	8.8599
			5.50216	8.9127
			5.49	7.7899
			5.61067	7.99359
			5.91297	8.73813
			6.80797	8.68434
			6.32869	7.99359
			6.54723	9.93608
			5.59874	8.04369
			5.85606	7.52748
			6.06938	7.86692
			5.62257	10.7083
			5.39148	7.99359
			7.35648	8.41002
			5.12401	9.23742
			6.57788	8.6457
			5.95801	8.53654
			6.17884	7.85833
			6.70888	7.23721
			6.55743	8.17581
			5.90154	7.92625
			6.05836	8.44183
			5.55066	8.85235
			6.27555	7.46498
			5.7054	9.92935
			5.49	7.90083
			5.045	9.7249
			5.69368	8.76875
			6.03625	7.34739
			5.42866	8.80685
			6.24352	8.69204
			5.09785	9.2736
			6.76849	10.0766
			5.5747	8.59126
			6.42324	8.48928
			6.43374	8.72282
			5.41634	8.04369
			6.12441	9.22294
			7.23721	9.12802
			7.11586	8.00195
			5.5143	9.90232
			6.98283	8.29777
			5.87884	10.1825
			5.83308	8.23299
			6.04731	7.06864
			5.91297	8.20037
			6.65878	8.0103
			5.34166	8.4814
			6.21121	8.73813
			6.30753	9.0173
			6.34988	7.9431
			5.44096	10.0766
			6.4024	8.61464
			6.25421	8.34612
			5.53861	8.20852
			5.67004	7.23721
			5.65823	7.87541
			6.3709	8.29777
			6.47517	8.20852
			5.77538	8.37817
			6.09147	7.57184
			5.63456	8.43391
			6.21121	9.02471
			7.38377	8.71515
			5.61067	8.34612
			5.53861	8.25731
			6.50616	8.36212
			6.32869	8.76875
			6.94435	9.40983
			5.5143	8.02705
			5.44096	7.44705
			5.59874	8.39411
			7.1814	9.21569
			6.65878	8.71515
			7.48286	7.69469
			5.27848	8.06866
			5.86746	6.88626
			5.92426	8.15944
			5.61067	8.72282
			6.06938	8.21666
			5.78695	7.69469
			6.11338	7.88389
			6.59817	9.6488
			6.00283	7.35648
			5.22757	9.14266
			6.2328	8.66115
			6.04731	8.10173
			5.8902	7.69469
			6.21121	9.09126
			6.02516	9.57215
			7.40186	6.11338
			6.56761	7.95999
			5.25309	7.73808
			6.11338	8.57568
			5.67004	9.28081
			6.4024	7.98515
			6.6989	8.66886
			6.48558	9.82766
			6.50616	7.76404
			6.48558	7.66858
			6.09147	8.98752
			6.56761	8.8901
			5.40398	8.3059
			5.34166	8.52079
			6.49588	8.43391
			5.7638	9.09126
			6.12441	9.25195
			5.91297	8.3059
			6.13531	8.65342
			7.0781	7.5097
			5.55066	9.14266
			5.96933	8.81444
			6.2328	8.59126
			5.47781	8.85235
			6.44412	13.6111
			5.75219	7.86692
			6.24352	8.44974
			6.7388	8.052
			6.39195	8.11006
			5.99168	7.99359
			4.95113	8.76875
			5.72879	7.43798
			5.0846	8.87504
			5.91297	8.65342
			7.67729	8.92019
			6.05836	8.44974
			5.39148	9.29527
			6.27555	7.28334
			5.95801	8.4814
			6.52668	7.85833
			6.02516	8.78398
			5.96933	7.72944
			5.96933	8.18406
			5.00497	9.28808
			5.61067	8.20852
			5.045	8.81444
			6.22196	7.92625
			7.92625	8.8599
			5.92426	9.15003
			5.27848	7.58956
			6.51643	8.97264
			9.50193	8.26548
			7.43798	8.45773
			5.39148	9.23742
			7.65986	8.17581
			5.69368	7.34739
			6.47517	7.61602
			5.37907	10.2415
			6.75861	8.41804
			6.09147	8.26548
			5.44096	8.52079
			6.22196	7.6423
			5.94678	8.54437
			5.8902	7.53644
			6.20044	8.35412
			5.31645	8.6224
			6.65878	7.53644
			5.77538	8.25731
			6.11338	8.40207
			6.06938	8.41002
			6.03625	7.75542
			6.54723	7.99359
			5.45324	8.58347
			5.09785	7.43798
			6.66881	7.66858
			5.32901	7.65104
			5.13704	11.1134
			5.64641	8.90519
			7.24644	7.77264
			6.12441	8.6224
			4.84179	9.5301
			5.74045	8.44183
			6.00283	9.52308
			6.65878	9.36704
			6.2328	8.37817
			7.19079	9.26639
			4.93761	9.41693
			5.7638	9.96302
			5.91297	8.41002
			5.74045	9.03211
			6.12441	7.72944
			6.18965	7.58074
			5.29124	9.29527
			5.91297	8.15124
			6.85698	7.61602
			5.39148	9.1207
			6.00283	8.92768
			5.5143	9.04697
			6.06938	7.93468
			6.46483	9.15003
			6.12441	8.09348
			5.7054	8.8599
			5.41634	9.50896
			6.09147	9.18656
			6.15706	9.3599
			5.94678	9.09126
			6.05836	9.33839
			7.47393	9.30964
			5.83308	9.13534
			5.37907	9.60707
			6.3709	8.32198
			6.2328	10.0233
			5.94678	8.84479
			5.37907	8.38614
			6.10243	8.71515
			6.42324	9.03211
			5.92426	8.83723
			6.56761	7.91781
			6.1462	9.09861
			5.78695	8.12652
			5.53861	10.0099
			6.03625	8.58347
			7.91781	8.89768
			5.91297	8.63789
			5.62257	9.17921
			6.98283	8.81444
			5.75219	8.06866
			5.55066	8.68434
			6.94435	8.21666
			6.32869	8.28971
			6.32869	10.1363
			6.11338	7.99359
			5.15003	8.50509
			6.2863	9.28808
			6.00283	8.8901
			6.01395	8.57568
			6.16791	8.92019
			5.78695	8.85235
			6.16791	7.7899
			6.3604	8.03537
			6.05836	8.48928
			4.74389	8.89768
			5.45324	8.08521
			5.56269	8.71515
			6.86682	10.4934
			9.17193	8.21666
			4.93761	8.03537
			6.74871	7.75542
			5.59874	9.5301
			5.045	9.26639
			6.76849	8.6457
			6.83746	7.69469
			6.34988	8.11006
			6.57788	7.69469
			5.93553	8.20852
			6.81788	9.09861
			5.77538	9.20836
			5.41634	7.06864
			5.29124	7.78124
			6.45449	8.61464
			5.68181	8.4814
			6.49588	7.41097
			5.85606	8.98008
			6.55743	8.33803
			9.66271	8.14296
			6.43374	8.90519
			5.47781	8.95765
			5.5747	8.57568
			6.38148	7.22797
			6.30753	7.87541
			6.66881	11.6604
			6.44412	9.0173
			5.05824	8.81444
			5.18895	8.0103
			5.55066	10.0966
			6.06938	8.8599
			5.32901	7.58956
			5.93553	9.38849
			6.20044	8.41804
			6.31812	7.98515
			6.25421	8.34612
			5.85606	9.16463
			6.70888	8.57568
			6.04731	8.6457
			6.25421	10.5824
			5.7054	9.10596
			5.56269	8.43391
			6.00283	7.61602
			6.25421	9.98319
			5.49	8.15944
			6.62859	9.00239
			7.36565	8.85235
			6.3709	8.21666
			7.89236	10.1297
			6.65878	7.46498
			6.12441	8.79166
			6.3709	9.05436
			6.2863	9.25195
			6.76849	7.6423
			6.3709	7.42899
			5.77538	9.48074
			6.82767	10.0567
			7.20936	8.41804
			6.64873	8.79926
			6.6989	7.90937
			5.35416	8.57568
			5.96933	10.189
			4.54192	7.68599
			6.2863	8.59903
			6.08049	9.58611
			6.06938	8.95019
			5.32901	10.0501
			6.12441	10.6329
			5.56269	8.82202
			6.03625	8.8901
			5.86746	8.37011
			6.44412	8.27357
			5.36663	8.11829
			7.08753	10.0966
			6.33934	8.32198
			6.86682	8.55219
			7.00195	7.83277
			5.5747	7.72944
			5.05824	9.49489
			5.4656	8.22487
			6.68892	8.73813
			5.35416	8.83723
			6.05836	8.50509
			6.38148	9.14266
			5.21465	11.1435
			5.63456	8.63015
			7.28334	7.77264
			6.46483	9.06173
			6.03625	8.82967
			5.86746	9.88199
			5.81011	9.00239
			5.4656	9.76612
			5.44096	9.60707
			5.16312	8.35412
			6.45449	8.87504
			5.93553	8.31394
			6.11338	9.78663
			6.77845	9.6973
			8.12652	9.33122
			5.74045	8.41804
			5.92426	7.57184
			6.56761	8.19222
			5.81011	8.7074
			6.81788	8.82967
			6.88626	8.61464
			6.82767	8.95019
			5.07143	7.86692
			6.49588	8.69204
			6.3709	7.28334
			5.36663
			6.83746
			5.95801
			6.31812
			5.82161
			5.045
			6.68892
			5.25309
			5.87884
			6.6184
			5.17605
			6.56761
			5.78695
			5.29124
			6.50616
			7.62479
			7.52748
			6.31812
			5.27848
			4.97819
			6.01395
			5.58679
			5.7054
			6.01395
			5.07143
			7.20936
			6.15706
			6.04731
			5.84452
			6.26489
			5.77538
			5.52652
			6.12441
			4.91046
			5.68181
			5.0846
			6.17884
			7.5097
			7.19079
			5.0846
			5.96933
			5.53861
			7.20008
			6.05836
			6.29692
			5.63456
			6.32869
			6.52668
			6.84723
			5.36663
			5.24035
			5.75219
			5.045
			5.58679
			5.29124
			6.30753
			5.83308
			6.93471
			6.43374
			6.04731
			6.16791
			6.66881
			7.37472
			5.7638
			5.72879
			5.5747
			6.15706
			6.00283
			5.61067
			5.65823
			6.24352
			6.47517
			5.91297
			6.33934
			7.08753
			7.00195
			5.95801
			5.49
			4.95113
			6.51643
			5.82161
			6.12441
			6.18965
			7.31082
			6.31812
			7.10646
			7.33828
			4.70129
			5.55066
			6.08049
			6.01395
			6.55743
			6.46483
			5.81011
			6.91541
			6.03625
			5.98052
			6.13531
			6.12441
			5.69368
			6.9924
			6.91541
			5.81011
			7.97677
			5.53861
			7.08753
			4.74389
			5.56269
			5.83308
			6.13531
			7.29251
			5.99168
			5.12401
			5.37907
			7.1814
			6.80797
			5.68181
			5.90154
			5.8902
			5.94678
			5.86746
			7.44705
			6.70888
			6.30753
			7.95159
			6.33934
			5.7638
			6.66881
			5.75219
			6.51643
			6.11338
			6.54723
			5.39148
			5.62257
			7.21863
			6.24352
			5.8902
			5.98052
			6.65878
			5.82161
			4.86932
			6.1462
			6.67892
			5.99168
			5.69368
			6.05836
			7.43798
			5.79849
			5.35416
			5.5747
			5.77538
			6.72887
			5.87884
			6.98283
			5.87884
			5.77538
			5.67004
			5.53861
			6.96366
			6.04731
			8.46563
			5.7054
			6.21121
			6.1462
			5.96933
			3.60464
			5.78695
			5.41634
			5.15003
			7.34739
			6.95397
			5.50216
			5.34166
			5.93553
			5.63456
			5.69368
			6.13531
			5.22757
			5.15003
			5.64641
			6.78831
			5.84452
			5.21465
			6.63867
			5.65823
			6.26489
			4.97819
			6.53701
			5.95801
			6.43374
			7.60715
			5.25309
			6.62859
			6.86682
			6.17884
			6.95397
			7.01159
			6.02516
			6.00283
			6.1462
			5.82161
			5.79849
			7.20008
			6.38148
			5.29124
			5.35416
			9.86845
			6.16791
			5.0846
			4.54192
			5.71711
			5.7638
			6.72887
			6.48558
			5.20182
			6.52668
			5.55066
			6.7388
			5.13704
			5.37907
			6.00283
			5.93553
			6.17884
			4.61506
			5.58679
			5.81011
			5.82161
			7.20936
			6.12441
			6.26489
			5.68181
			6.00283
			5.95801
			5.21465
			5.62257
			6.18965
			5.09785
			7.26487
			5.94678
			6.33934
			6.48558
			5.78695
			5.35416
			5.69368
			5.99168
			5.49
			6.15706
			6.04731
			5.78695
			6.34988
			6.00283
			6.00283
			6.3604
			6.4024
			6.17884
			6.3604
			6.63867
			5.7054
			6.29692
			5.62257
			6.10243
			6.05836
			5.77538
			6.50616
			6.70888
			5.67004
			6.32869
			5.5747
			6.63867
			5.84452
			5.45324
			5.90154
			9.17921
			6.2328
			6.47517
			6.09147
			6.21121
			5.92426
			5.4656
			5.55066
			6.85698
			5.84452
			5.68181
			6.63867
			6.05836
			6.02516
			6.55743
			7.72944
			6.75861
			5.32901
			7.8156
			6.4024
			5.92426
			5.63456
			6.31812
			5.53861
			5.7054
			6.20044
			6.32869
			6.86682
			6.41283
			7.82423
			5.67004
			5.42866
			7.46498
			6.95397
			6.54723
			6.13531
			5.96933
			5.64641
			5.91297
			5.68181
			5.96933
			5.91297
			6.03625
			6.70888
			5.8902
			5.86746
			6.44412
			6.64873
			5.67004
			6.3604
			5.34166
			6.86682
			6.15706
			6.10243
			4.80006
			6.78831
			6.53701
			6.31812
			5.8902
			6.27555
			6.22196
			5.81011
			6.30753
			6.25421
			6.27555
			6.76849
			6.50616
			5.61067
			5.96933
			5.37907
			5.85606
			5.90154
			7.04971
			5.78695
			6.64873
			6.26489
			5.5143
			5.31645
			5.84452
			5.85606
			6.30753
			6.83746
			6.70888
			6.81788
			6.57788
			9.35269
			5.45324
			5.7054
			6.03625
			6.67892
			5.69368
			6.11338
			7.35648
			5.82161
			8.85235
			5.87884
			6.32869
			4.81396
			6.05836
			7.06864
			6.4024
			6.2328
			5.00497
			5.94678
			5.92426
			6.6184
			6.96366
			5.22757
			5.41634
			5.85606
			5.86746
			6.95397
			6.49588
			6.72887
			7.03063
			5.05824
			6.18965
			6.29692
			7.60715
			6.39195
			6.25421
			5.69368
			6.42324
			6.3604
			6.04731
			5.39148
			6.57788
			6.55743
			6.33934
			6.39195
			5.00497
			5.45324
			5.91297
			6.54723
			6.6989
			6.21121
			6.64873
			6.32869
			6.68892
			5.86746
			5.93553
			5.93553
			6.32869
			4.80006
			5.5747
			6.06938
			5.81011
			5.85606
			6.29692
			6.25421
			6.6989
			5.72879
			5.50216
			5.79849
			6.2328
			6.08049
			7.41097
			6.22196
			6.42324
			8.41002
[truncated: 952 more rows]

## Sheet: Figure 1d
Figure 1d	Shirasu porous glass pore size (mm)	1.9	1.9	1.9
	Cc (%)	2.3	0.65	0.32
	Particle diameter (mm)	8.07694	11.0772	12.5938
		8.60688	10.925	11.3696
		8.94272	8.74578	11.8823
		8.33001	11.6948	12.2542
		9.11336	10.2806	13.4278
		11.1675	10.3132	13.4128
		8.06866	11.3046	15.6527
		8.82202	10.8573	13.1251
		9.06173	10.9617	11.0893
		7.7899	10.8758	13.2115
		8.16763	12.0336	13.1811
		9.82766	11.5392	12.9297
		9.26639	10.783	12.9814
		8.74578	11.3283	14.3908
		7.87541	11.2094	12.9763
		6.97326	13.5815	13.5024
		8.37011	12.5298	12.287
		8.36212	10.5634	13.0226
		8.45773	9.98988	11.269
		8.58347	10.3327	11.8428
		8.42598	11.545	15.3328
		7.31082	11.2749	10.7582
		5.92426	10.538	12.2213
		9.38849	11.2571	13.1557
		8.89768	10.1693	15.3415
		8.07694	11.2392	12.6257
		8.96511	9.83446	13.2014
		8.24922	11.0165	12.5192
		8.41804	11.4926	13.616
		9.46662	10.2284	14.1278
		7.62479	11.4108	13.7043
		7.31082	12.3738	14.6171
		8.35412	10.783	12.5405
		8.73048	11.2749	13.8646
		9.56517	10.3715	12.3033
		7.95999	9.30246	12.6522
		8.32198	12.2978	14.3722
		8.33803	10.6894	14.562
		8.55219	11.0165	12.8152
		9.20836	11.545	13.0688
		8.79166	11.6547	12.4601
		8.43391	11.3106	13.7091
		9.35269	11.1074	15.0239
		9.03951	11.6662	13.5173
		8.11829	10.3585	12.3522
		9.06911	11.3696	13.1098
		8.99496	9.57215	12.5459
		8.19222	10.6266	14.4048
		8.37817	12.7681	13.5766
		9.73177	11.1194	14.2881
		8.8599	12.0558	12.4601
		8.54437	11.9161	13.3126
		8.49723	9.40272	13.6896
		7.50079	10.1429	13.1963
		8.81444	10.7083	13.3126
		8.08521	14.4929	11.6719
		8.15124	10.6832	11.1134
		7.88389	14.4095	11.8541
		8.09348	10.2218	11.269
		8.04369	11.2273	13.3276
		8.66886	11.8315	11.0469
		8.73048	10.2611	12.7208
		8.53654	10.5253	12.9556
		10.2415	10.6329	12.1939
		9.38849	12.8413	11.3872
		9.00988	11.1134	13.242
		7.95999	12.2651	11.6719
		9.7798	12.2815	13.7871
		8.60688	11.3637	13.2115
		8.59126	9.94281	11.1975
		8.73813	11.2452	12.1002
		8.68434	11.9778	13.616
		8.39411	11.5508	14.004
		9.06911	11.6144	12.3468
		8.76112	11.1134	12.5298
		9.09126	10.8203	13.7968
		8.43391	9.97643	12.1002
		8.07694	11.0165	15.1923
		9.31682	11.7519	15.2056
		9.96302	10.5507	12.8518
		7.45602	10.8264	12.7576
		6.30753	12.0724	13.9801
		6.80797	11.8823	11.7463
		8.14296	11.0469	15.7678
		7.71212	10.7582	12.5885
		7.563	10.0899	13.7385
		9.49489	13.7968	13.0586
		8.02705	11.6202	15.1526
		8.3059	13.9561	14.047
		8.63789	12.909	11.5101
		8.33803	11.6547	12.8986
		8.09348	11.9386	12.4709
		9.17921	10.8635	13.7774
		9.84804	11.5392	12.0447
		8.10173	10.3779	12.1168
		8.75349	10.6392	12.487
		8.50509	10.0966	11.3932
		9.15003	10.0899	13.0175
		9.7455	12.1719	14.3068
		7.93468	10.5887	13.1862
		6.6083	11.9554	14.5942
		10.1561	10.7395	12.3468
		8.67657	10.1825	12.6098
		7.29251	10.4998	13.7189
		8.85235	12.3522	10.783
		10.1759	11.6144	13.242
		8.52864	8.89768	15.4676
		8.41804	10.8203	11.2809
		8.18406	9.83446	13.6602
		8.24111	10.2153	11.2631
		8.99496	11.7634	12.1223
		9.40272	11.2452	14.7675
		7.93468	10.7768	13.7774
		8.6224	11.4576	12.9504
		9.50193	12.1223	11.1915
		8.92768	11.2452	12.3142
		9.58611	11.3578	11.9049
		8.11829	10.9066	12.6998
		8.37011	12.7524	13.5074
		7.98515	11.7747	13.616
		7.62479	11.8654	12.6575
		7.19079	10.727	16.9194
		8.052	11.6547	13.8598
		8.32198	12.8726	13.3025
		8.40207	11.1074	12.6151
		9.23018	11.0044	12.3955
		9.52308	12.1389	12.6045
		9.57914	10.9861	13.6896
		9.00239	11.5913	14.9524
		8.44974	11.3046	13.5667
		7.79848	10.7644	12.9711
		8.67657	11.9722	12.9556
		8.17581	9.29527	13.1811
		9.54411	12.028	12.5245
		9.30964	13.7238	11.8767
		6.87654	12.0336	13.7433
		9.51599	11.2928	11.7861
		8.052	11.7861	13.6013
		8.04369	10.2936	11.1555
		9.60707	10.7457	12.2542
		8.04369	11.8823	12.5405
		8.67657	11.4049	12.909
		8.25731	11.0651	14.3722
		9.30964	10.6455	14.1657
		8.09348	11.9778	12.6998
		7.73808	11.6834	12.7155
		8.09348	11.0469	14.3862
		8.35412	10.1032	11.4342
		8.28971	10.9861	14.9479
		7.39282	11.0832	14.0803
		6.45449	11.9386	15.6954
		8.01864	12.5725	13.0996
		10.6518	12.9504	15.4285
		8.82202	11.1134	11.8992
		9.15003	11.5508	12.1057
		8.71515	11.0227	13.5469
		6.90564	11.9834	14.0565
		7.83277	12.9917	13.0123
		7.20008	11.2571	13.4825
		8.34612	10.9127	14.5574
		7.02111	12.668	13.542
		8.052	10.7706	12.7103
		8.67657	11.3224	11.6891
		9.06911	10.5125	13.855
		6.83746	11.1435	14.1752
		8.0103	12.0113	14.754
		9.15734	10.98	13.2369
		8.41002	10.6957	12.2323
		7.32004	10.4998	13.0072
		7.86692	12.7576	12.9349
		8.34612	11.7577	13.0842
		9.00988	9.65572	13.2115
		8.66886	11.2213	13.4427
		8.58347	12.1389	13.5173
		8.4814	11.4284	12.7681
		8.24111	11.2154	13.7822
		9.32406	11.6719	13.2672
		9.7798	12.1334	14.4419
		9.1207	9.17921	11.8031
		8.76875	11.3283	14.4187
		9.57215	10.3908	12.9607
		9.07655	10.2611	12.1939
		9.37418	10.845	13.1963
		8.39411	12.078	14.3489
		9.32406	12.8204	11.8315
		8.06866	15.3807	14.2035
		7.55416	11.6144	13.5963
		7.96839	10.1956	13.8646
		7.66858	11.5682	14.004
		9.08391	10.9739	13.5716
		8.74578	11.4166	15.372
		7.82423	10.2611	12.1223
		7.97677	12.5832	12.0836
		8.71515	11.5624	13.0123
		8.65342	11.6086	12.6839
		6.50616	11.2749	11.8031
		8.43391	10.4294	12.6151
		8.58347	12.5779	13.3678
		8.63015	10.4551	15.0417
		8.98752	13.5716	12.705
		9.38849	11.3932	12.8934
		9.06911	12.8413	13.8839
		7.98515	11.6144	12.4332
		8.33803	11.5797	13.8453
		8.00195	12.1664	13.1353
		8.54437	11.2392	13.5716
		8.57568	13.4577	11.9329
		8.77637	11.0893	14.0708
		7.44705	10.6894	13.4676
		8.9127	13.0123	13.252
		7.9431	11.9778	14.9658
		8.22487	12.3955	12.3901
		8.39411	11.3696	12.3522
		7.69469	10.9311	15.3981
		8.07694	10.6455	13.9273
		8.16763	12.8882	11.4985
		8.89768	12.6734	13.4726
		9.08391	9.73177	13.4228
		8.01864	12.6469	12.8309
		9.43118	10.8881	12.5512
		8.56788	12.3468	14.6171
		8.08521	11.3872	12.7366
		7.37472	12.7366	14.9075
		7.24644	10.7768	11.3814
		8.53654	9.66271	12.9659
		9.46662	10.8078	12.6998
		8.36212	12.2213	13.0893
		9.61403	12.5352	12.7891
		9.08391	10.6707	10.7333
		7.49188	10.9434	14.9926
		9.02471	11.6317	12.028
		8.26548	11.4985	12.7313
		9.25195	11.6432	12.1554
		9.52308	11.545	15.4199
		8.63015	11.4751	15.2715
		8.57568	12.2924	16.5916
		8.0103	10.8078	13.4128
		8.78398	10.538	14.1515
		9.75927	11.8541	14.4095
		8.44974	11.4166	13.8501
		8.33001	11.1194	12.4655
		8.01864	10.4615	10.4934
		9.62098	10.9127	14.2928
		10.6518	10.4294	12.4171
		9.59315	11.3872	12.9245
		8.48928	12.6734	9.41693
		10.07	11.7519	12.6204
		9.50193	10.8264	13.1098
		8.07694	11.2034	13.0175
		9.71108	12.9193	13.753
		9.33122	12.444	13.5766
		9.04697	10.8758	12.9607
		9.85489	11.8767	13.0791
		8.95019	10.5571	11.2987
		9.30246	10.7644	14.2082
		9.46662	9.83446	13.0791
		7.66858	10.2284	15.1659
		9.17193	12.2378	12.0614
		8.04369	11.053	14.5528
		8.97264	11.346	14.6171
		8.98008	10.2087	13.3126
		8.12652	9.7249	14.4234
		7.30167	9.69041	11.6719
		9.2736	12.7681	12.2597
		7.53644	10.2936	12.6944
		7.59836	11.545	11.5275
		8.50509	11.3814	13.9273
		10.0966	11.3342	13.5914
		7.84982	11.6259	11.7634
		9.62098	11.1555	12.8413
		6.2328	10.3973	12.276
		8.4814	11.5508	11.7577
		8.50509	11.4284	12.668
		9.47368	8.69972	11.7349
		8.77637	9.22294	12.9038
		7.47393	10.3843	13.1811
		9.14266	14.6948	13.6553
		9.42409	11.8089	13.9465
		7.58956	10.9127	13.5815
		7.95999	12.5084	13.4378
		7.92625	10.4037	12.6045
		8.6457	10.0833	15.0461
		8.92768	16.9391	12.2815
		10.519	10.1495	13.8646
		8.55219	12.5245	13.6651
		8.95765	16.4171	12.1057
		9.00239	16.9233	12.1057
		8.56	15.2934	13.5519
		8.20852	11.1375	13.714
		9.42409	11.9161	13.3477
		8.87504	12.1664	11.8145
		8.73813	11.4518	11.5624
		9.45242	10.5317	13.5371
		8.38614	10.9127	15.1172
		9.15734	10.0766	15.126
		8.73813	10.6203	13.5024
		8.50509	11.8936	14.1088
		9.77296	11.8428	13.2924
		8.03537	10.8017	13.9992
		7.71212	11.0044	13.1557
		8.71515	15.2846	12.8778
		8.06029	12.1112	12.883
		8.8599	11.8031	13.4128
		9.06911	16.0373	17.2952
		8.77637	10.365	12.1719
		6.96366	11.3224	13.6553
		9.19383	10.925	12.9504
		8.88257	10.6832	15.5065
		8.68434	11.5275	12.9245
		8.53654	9.51599	12.4548
		5.96933	10.1297	13.855
		9.80717	10.5062	13.6994
		7.98515	9.77296	14.4698
		8.41002	11.5043	12.5459
		8.4814	11.7519	13.0175
		8.57568	11.481	12.078
		9.10596	10.352	13.6062
		9.03951	10.9127	15.941
		10.3391	11.649	12.1444
		9.30246	10.925	12.2323
		9.09126	11.7006	12.668
		9.02471	12.2433	12.3087
		8.11006	11.053	12.078
		8.89768	10.9066	13.2065
		8.79926	12.668	14.5942
		9.29527	11.9834	11.5334
		10.8881	11.8485	15.8905
		9.60707	17.5756	11.9105
		8.14296	12.1994	13.3025
		8.34612	12.1057	11.1975
		9.98319	13.7725	14.2364
		8.84479	10.1098	13.2014
		6.38148	8.98008	13.6553
		7.77264	9.37418	12.4924
		8.48928	11.6777	14.4605
		8.03537	11.1254	12.8726
		10.1165	13.1913	13.2571
		8.01864	11.7463	14.5482
		9.39561	11.2631	13.2166
		8.50509	10.9127	14.3629
		9.23742	10.1627	13.3226
		8.0103	10.3456	13.5865
		7.97677	11.053	13.1963
		8.37817	11.8597	14.516
		8.56788	13.2166	13.7238
		8.16763	12.1609	12.7103
		8.52079	12.028	12.8204
		9.82766	10.9739	10.5253
		9.15003	12.3033	10.4615
		10.1297	11.9329	12.3033
		8.41804	11.3401	14.64
		8.04369	11.1915	11.7349
		9.36704	11.9049	13.2115
		8.48928	12.3955	10.7457
		8.83723	11.3872	13.1607
		8.59126	10.7519	13.9369
		8.98008	10.9495	15.5195
		8.00195	8.79926	11.961
		8.052	11.1735	14.5344
		8.34612	11.5855	11.9498
		9.92262	11.1555	13.9657
		9.17921	10.8017	13.5716
		9.17193	10.4294	13.8646
		9.49489	11.545	10.9127
		8.50509	10.7145	14.1231
		8.21666	12.4225	12.909
		10.5824	10.6769	8.7074
		8.80685	11.7747	11.9722
		8.09348	8.60688	13.6062
		7.71212	11.4985	12.8048
		8.73813	10.3391	14.4559
		8.84479	10.6266	12.0724
		8.77637	10.6014	13.2874
		9.38849	11.1194	13.1557
		9.25195	11.6432	11.8711
		8.87504	10.1429	12.3901
		8.48928	11.2987	13.3126
		8.052	10.1032	12.6575
		8.08521	11.6259	13.9128
		8.79166	12.363	13.6749
		6.6083	11.269	14.3676
		9.60707	11.5913	13.9465
		6.94435	14.5942	13.9561
		8.37817	10.3002	13.9417
		5.92426	12.7838	14.3021
		8.71515	10.3715	13.4477
		11.5913	10.2284	14.6766
		9.45956	11.5392	12.4063
		9.33122	10.4743	11.1435
		7.76404	12.1554	12.668
		8.17581	10.5951	13.4627
		10.538	12.8152	14.516
		8.0103	10.0899	13.0893
		8.06866	11.9161	12.2104
		8.81444	10.5697	13.4427
		8.26548	13.1506	12.7471
		8.58347	10.8078	12.7313
		9.33839	11.5508	15.2099
		9.81398	11.4985	13.4178
		7.91781	10.5634	11.9273
		10.2218	11.9161	11.8654
		6.59817	11.9386	11.0651
		10.189	11.9273	12.631
		7.563	11.7519	15.0817
		8.69204	10.9495	13.7189
		8.31394	12.1664	13.9417
		9.88881	11.3932	13.5173
		8.32198	11.7292	12.1278
		9.25917	12.3305	13.6651
		8.45773	11.961	14.2458
		8.51295	10.8573	12.0001
		7.29251	11.2333	13.2975
		8.66115	9.48074	12.7734
		8.4814	9.84125	12.8674
		9.52308	10.614	13.6259
		9.15734	11.7349	12.6944
		8.26548	9.40272	13.2823
		8.92019	10.98	14.608
		8.83723	10.0501	13.1149
		8.92768	12.7524	13.6749
		7.93468	11.399	10.9495
		8.78398	10.5634	18.0717
		8.25731		10.3585
		9.20836		16.47
		10.1693		12.7838
		9.87522		13.8598
		8.72282		13.12
		8.29777		12.3684
		8.18406		12.0724
		7.75542		12.2924
		8.96511		14.9792
		8.33803		12.078
		9.33839		13.616
		7.85833		11.9722
		9.6973		14.2599
		10.2806		13.3527
		9.3813		12.0669
		9.57215		11.1435
		8.49723		13.0072
		8.82967		13.8694
		7.89236		13.7335
		10.0367		15.9913
		8.02705		12.7524
		10.7706		14.5804
		8.51295		12.9452
		8.29777		18.153
		10.189		12.5938
		9.93608		13.5667
		9.17921		13.9273
		8.20852		13.3577
		12.1057		13.4078
		8.55219		13.6945
		7.71212		13.2268
		7.50079		12.2815
		9.1207		12.0669
		9.40272		15.4719
		10.0633		13.0586
		8.86751		13.1149
		8.99496		12.8048
		8.21666		14.3442
		8.73048		12.9452
		9.32406		13.7677
		7.26487		13.0175
		8.59126		16.5956
		7.80705		12.0724
		7.8156		15.7039
		8.66115		12.4601
		9.39561		13.3176
		7.70345		13.5272
		8.61464		13.4278
		8.27357		13.6111
		10.4679		14.5436
		8.23299		13.2065
		9.22294		16.1911
		8.25731		14.4095
		8.35412		13.9465
		7.7899		14.2129
		8.04369		12.028
		8.98752		12.8048
		7.99359		12.9866
		9.13534		12.0891
		8.6457		12.6098
		9.3813		13.0175
		8.8901		15.4762
		8.98752		16.1372
		9.73177		14.1704
		8.76112		13.1963
		8.57568		11.5508
		9.09126		11.4401
		9.24466		14.539
		9.29527		12.8204
		9.33122		12.7891
		8.41002		11.9666
		8.24111		16.5228
		10.2153		13.9609
		8.55219		14.0993
		8.82967		13.0175
		8.54437		15.3938
		7.88389		16.2613
		8.56		12.1719
		8.35412		13.4477
		8.57568		13.5272
		7.95159		14.0231
		8.99496		14.7721
		9.10596		17.6137
		10.0233		13.9417
		8.3059		14.64
		8.14296		13.3778
		8.68434		12.7681
		8.052		12.4816
		9.3813		12.4494
		7.41998		12.2651
		8.24922		16.6801
		8.26548		17.8028
		8.97264		12.631
		8.92019		13.4477
		6.88626		14.0803
		7.49188		12.4548
		9.24466		14.3209
		8.43391		13.3477
		8.44183		14.7221
		8.79926		14.6629
		8.40207		10.8264
		8.52864		13.3928
		8.9127		13.4477
		9.03211		12.8152
		9.41693		12.3738
		8.61464		14.227
		8.61464		12.4171
		7.48286		11.5682
		8.39411		12.3196
		9.25917		13.3878
		8.12652		14.3629
		9.7455		10.7768
		8.10173		14.0993
		8.69972		12.6628
		7.45602		11.2034
		7.41998		12.1389
		8.87504		12.6204
		9.25917		13.7238
		8.28164		14.64
		7.48286		14.4466
		5.86746		13.0945
		7.95999		13.1811
		8.55219		11.7577
		8.67657		14.6994
		9.41693		13.5371
		9.09861		13.9176
		9.08391		13.7774
		7.93468		11.9161
		8.63015		12.8152
		9.55111		13.6455
		8.66115		14.0898
		9.28808		14.585
		8.58347		11.2213
		7.6423		13.9801
		6.75861		14.3162
		8.35412		13.3126
		7.90083		14.4048
		8.82202		12.8413
		7.61602		13.5618
		9.33839		17.3146
		8.95019		13.7774
		8.15944		15.1393
		9.03951		13.67
		13.4128		13.0893
		8.11006		11.7234
		8.61464		13.8501
		9.3813		15.5022
		7.62479		11.5971
		7.79848		14.0613
		13.1913		14.194
		7.38377		15.6441
		8.89768		18.2707
		8.21666		11.7292
		5.94678		12.4655
		7.40186		11.6777
		9.43118		18.1235
		8.69204		10.4871
		8.08521		12.4171
		8.0103		13.4825
		9.32406		12.6839
		8.96511		12.5192
		8.3059		15.8821
		9.68344		12.5779
		8.29777		15.1127
		8.50509		14.7176
		9.05436		13.252
		8.98008		15.2452
		8.41002		12.9659
		8.66115		14.004
		8.45773		13.1811
		7.66858		12.5459
		7.66858		12.5992
		10.3261		13.2369
		8.52079		14.8805
		8.60688		13.6553
		8.34612		13.2014
		8.76112		13.0586
		8.66115		11.6834
		8.79926		12.5192
		8.15124		15.0461
		7.52748		13.8598
		8.07694		10.1956
		8.97264		12.3468
		8.54437		14.4048
		8.28164		12.9349
		9.21569		13.6259
		8.63015		13.4875
		7.23721		12.9349
		7.68599		14.4419
		8.6224		13.5519
		8.43391		13.0637
		7.9431		12.9297
		8.8599		11.9161
		8.45773		12.7313
		7.58074		13.2723
		9.55818		12.0168
		7.77264
		7.1814
		7.43798
		8.12652
		8.52864
		8.20037
		8.57568
		8.97264
		7.93468
		8.37817
		10.6014
		9.37418
		7.96839
		7.53644
		7.73808
		7.36565
		7.90083
		8.56
		8.86751
		7.92625
		8.67657
		8.72282
		8.40207
		7.90937
		9.57215
		8.00195
		9.06173
		7.83277
		8.92019
		8.95765
		7.58074
		8.82967
		9.2011
		7.93468
		8.39411
		7.90083
		7.97677
		8.052
		8.13475
		8.20852
		7.8156
		7.79848
		10.4679
		8.61464
		7.28334
		9.45242
		7.73808
		8.39411
		8.83723
		8.31394
		8.29777
		8.71515
		8.67657
		10.3585
		8.56788
		7.91781
		8.20852
		8.63015
		8.15944
		8.76112
		9.0173
		7.1814
		7.25566
		8.07694
		8.44183
		10.6518
		7.85833
		7.45602
		9.76612
		8.12652
		8.33803
		10.3973
		7.37472
		8.6224
		8.15944
		8.36212
		10.3261
		7.57184
		7.563
		8.8901
		9.02471
		8.24111
		8.20852
		7.8413
		7.80705
		7.41998
		7.55416
		7.96839
		7.53644
		7.95999
		7.98515
		9.81398
		7.92625
		7.75542
		7.24644
		9.06173
		8.52864
		8.41804
		7.59836
		8.06029
		8.81444
		8.66886
		6.91541
		8.03537
		7.43798
		7.7899
		8.44974
		8.42598
		7.80705
		7.48286
		8.68434
		7.7468
		8.92019
		10.1495
		9.48074
		8.82202
		8.03537
		8.04369
		8.41804
		7.78124
		8.99496
		8.99496
		8.92019
		8.40207
		7.86692
		7.79848
		7.53644
		8.45773
		7.8156
		7.53644
		8.18406
		7.42899
		9.71108
		9.05436
		7.89236
		8.88257
		7.8156
		7.5097
		9.16463
		8.29777
		8.3059
		7.32917
		9.29527
		7.5186
		7.93468
		9.03211
		7.78124
		7.48286
		7.7468
		7.72944
		8.17581
		7.65986
		7.65104
		9.73177
		7.75542
		8.0103
		8.16763
		8.67657
		7.58956
		9.15734
		7.54531
		8.74578
		8.43391
		7.8413
		7.86692
		7.67729
		7.47393
		9.43827
		9.30964
		7.58074
		8.47352
		7.75542
		8.24922
		7.44705
		8.20037
		7.69469
		9.85489
		8.26548
		9.62098
		7.11586
		8.15944
		7.54531
		8.53654
		7.60715
		8.27357
		9.09126
		7.7899
		8.32198
		8.45773
		8.54437
		9.42409
		8.41002
		6.86682
		8.17581
		8.09348
		6.50616
		7.90937
		10.4743
		8.27357
		7.45602
		7.71212
		8.24111
		9.11336
		7.82423
		7.7468
		7.30167
		8.28164
		8.56
		7.92625
		8.10173
		7.66858
		9.09861
		10.0099
		8.69972
		8.36212
		7.38377
		8.28971
		7.28334
		7.563
		8.52864
		8.11006
		7.71212
		7.69469
		8.52864
		8.93524
		8.18406
		8.15124
		8.06866
		10.0501
		8.56
		8.06866
		8.33803
		7.1814
		7.88389
		7.57184
		10.925
		8.59126
		7.0781
		9.53711
		6.05836
		9.6973
		8.61464
		8.88257
		8.21666
		7.42899
		7.8413
		8.75349
		7.27415
		7.32917
		9.31682
		7.98515
		8.76112
		7.38377
		8.44183
		8.15124
		7.98515
		9.26639
		8.75349
		8.71515
		8.34612
		8.82202
		8.24922
		7.59836
		11.0711
		7.93468
		7.63355
		7.99359
		7.89236
		8.49723
		8.07694
		7.70345
		7.7468
		7.55416
		7.87541
		8.82967
		7.32917
		9.40272
		7.72944
		7.90937
		7.61602
		7.80705
		8.56
		9.15734
		8.09348
		9.02471
		8.08521
		10.1231
		7.49188
		7.80705
		10.3585
		8.8901
		8.44974
		7.77264
		8.8599
		7.97677
		7.95999
		8.89768
		8.79926
		7.72944
		7.61602
		8.06029
		9.17921
		8.20852
		7.71212
		7.91781
		8.73813
		8.08521
		6.91541
		8.94272
		10.1363
		8.08521
		6.93471
		8.4814
		8.56788
		9.55818
		8.39411
		8.83723
		7.87541
		7.92625
		8.54437
		9.28081
		7.9431
		8.69204
		9.26639
		10.614
		7.21863
		7.34739
		7.46498
		9.48778
		8.27357
		8.73048
		8.4814
		7.82423
		9.61403
		10.0233
		8.24111
		9.94281
		7.71212
		8.37817
		9.10596
		9.31682
		8.18406
		8.42598
		8.18406
		7.85833
		9.53711
		7.23721
		7.58074
		8.38614
		8.02705
		7.50079
		10.1693
		9.3599
		9.32406
		7.91781
		8.98752
		10.7083
		8.82202
		7.55416
		8.36212
		8.89768
		8.20852
		8.32198
		8.28164
		10.6455
		9.36704
		8.11006
		8.93524
		8.83723
		7.97677
		8.75349
		7.6423
		7.73808
		8.42598
		7.68599
		8.12652
		7.77264
		8.26548
		8.01864
		8.79166
		8.83723
		8.54437
		8.4814
		7.77264
		9.17193
		8.0103
		7.8156
		8.24922
		9.02471
		8.93524
		9.35269
		8.82202
		8.9127
		7.78124
		7.73808
		8.42598
		8.28164
		8.40207
		9.03211
		8.28164
		8.47352
		9.04697
		8.96511
		7.52748
		8.8599
		9.57215
		8.59903
		8.55219
		7.85833
		7.8413
		8.74578
		8.59903
		7.88389
		7.8413
		9.08391
		8.79166
		8.14296
		8.56788
		7.98515
		9.12802
		10.1098
		8.44974
		8.89768
		8.07694
		7.48286
		7.28334
		8.34612
		8.9127
		7.95999
		8.55219
		9.64187
		10.0633
		9.38849
		7.90937
		8.6457
		8.72282
		7.41998
		8.57568
		8.95765
		8.34612
		10.2871
		8.07694
		8.33001
		9.59315
		8.50509
		7.77264
		8.69204
		8.13475
		7.46498
		8.52079
		8.59126
		8.93524
		9.33122
		7.76404
		7.8413
		7.41998
		10.248
		8.03537
		8.28971
		7.61602
		8.48928
		7.95999
		8.23299
		7.68599
		8.18406
		7.84982
		8.84479
		9.53711
		9.24466
		8.15124
		8.4814
		7.99359
		7.58074
		7.50079
		6.46483
		8.89768
		8.54437
		8.54437
		9.17921
		7.79848
		9.94953
		7.52748
		8.90519
		8.63015
		8.8599
		8.93524
		7.70345
		8.78398
		10.7145
		7.11586
		9.60011
		7.55416
		9.55111
		8.08521
		8.67657
		8.8599
		8.82967
		8.38614
		7.88389
		8.11829
		8.36212
		8.33001
		7.14407
		8.02705
		8.75349
		8.00195
		6.27555
		7.8156
		9.18656
		8.42598
		9.00988
		7.55416
		8.82202
		8.42598
		7.49188
		6.71883
		10.2611
		7.99359
		7.41998
		8.65342
		8.44183
		8.98008
		9.45956
		9.04697
		7.37472
		7.48286
		8.22487
		9.13534
		8.92768
		8.84479
		8.04369
		8.90519
		10.3843
		8.52864
		8.69204
		9.28081
		8.11829
		7.68599
		8.28971
		7.38377
		9.05436
		7.69469
		8.37011
		9.73864
		8.22487
		8.68434
		8.43391
		8.97264
		7.99359
		8.02705
		7.8156
		7.7468
		8.50509
		10.0033
		8.23299
		8.61464
		8.81444
		7.72944
		8.52079
		10.0099
		7.53644
		7.7899
		8.18406
		9.20836
		8.94272
		7.91781
		8.58347
		9.0173
		8.51295
		9.08391
		7.0781
		7.83277
		9.69041
		8.14296
		7.90083
		9.61403
		9.7455
		8.54437
		9.35269
		8.86751
		8.19222
		8.06029
		9.56517
		8.11006
		9.43827
		9.92262
		7.87541
		9.29527
		8.7074
		8.31394
		9.23018
		8.56788
		7.48286
		8.66886
		7.563
		7.77264
		7.49188
		8.33803
		9.43827
		7.80705
		9.09126
		8.19222
		9.20836
		7.42899
		8.69972
		8.8599
		8.9127
		7.7899
		7.99359
		8.73813
		8.68434
		7.99359
		9.93608
		8.04369
		7.52748
		7.86692
		10.7083
		7.99359
		8.41002
		9.23742
		8.6457
		8.53654
		7.85833
		7.23721
		8.17581
		7.92625
		8.44183
		8.85235
		7.46498
		9.92935
		7.90083
		9.7249
		8.76875
		7.34739
		8.80685
		8.69204
		9.2736
		10.0766
		8.59126
		8.48928
		8.72282
		8.04369
		9.22294
		9.12802
		8.00195
		9.90232
		8.29777
		10.1825
		8.23299
		7.06864
		8.20037
		8.0103
		8.4814
		8.73813
		9.0173
		7.9431
		10.0766
		8.61464
		8.34612
		8.20852
		7.23721
		7.87541
		8.29777
		8.20852
		8.37817
		7.57184
		8.43391
		9.02471
		8.71515
		8.34612
		8.25731
		8.36212
		8.76875
		9.40983
		8.02705
		7.44705
		8.39411
		9.21569
		8.71515
		7.69469
		8.06866
		6.88626
		8.15944
		8.72282
		8.21666
		7.69469
		7.88389
		9.6488
		7.35648
		9.14266
		8.66115
		8.10173
		7.69469
		9.09126
		9.57215
		6.11338
		7.95999
		7.73808
		8.57568
		9.28081
		7.98515
		8.66886
		9.82766
		7.76404
		7.66858
		8.98752
		8.8901
		8.3059
		8.52079
		8.43391
		9.09126
		9.25195
		8.3059
		8.65342
		7.5097
		9.14266
		8.81444
		8.59126
		8.85235
		13.6111
		7.86692
		8.44974
		8.052
		8.11006
		7.99359
		8.76875
		7.43798
		8.87504
		8.65342
		8.92019
		8.44974
		9.29527
		7.28334
		8.4814
		7.85833
		8.78398
		7.72944
		8.18406
		9.28808
		8.20852
		8.81444
		7.92625
		8.8599
		9.15003
		7.58956
		8.97264
		8.26548
		8.45773
		9.23742
		8.17581
		7.34739
		7.61602
		10.2415
		8.41804
		8.26548
		8.52079
		7.6423
		8.54437
		7.53644
		8.35412
		8.6224
		7.53644
		8.25731
		8.40207
		8.41002
		7.75542
		7.99359
		8.58347
		7.43798
		7.66858
		7.65104
		11.1134
		8.90519
		7.77264
		8.6224
		9.5301
		8.44183
		9.52308
		9.36704
		8.37817
		9.26639
		9.41693
		9.96302
		8.41002
		9.03211
		7.72944
		7.58074
		9.29527
		8.15124
		7.61602
		9.1207
		8.92768
		9.04697
		7.93468
		9.15003
		8.09348
		8.8599
		9.50896
		9.18656
		9.3599
		9.09126
		9.33839
		9.30964
		9.13534
		9.60707
		8.32198
		10.0233
		8.84479
		8.38614
		8.71515
		9.03211
		8.83723
		7.91781
		9.09861
		8.12652
		10.0099
		8.58347
		8.89768
		8.63789
		9.17921
		8.81444
		8.06866
		8.68434
		8.21666
		8.28971
		10.1363
		7.99359
		8.50509
		9.28808
		8.8901
		8.57568
		8.92019
		8.85235
		7.7899
		8.03537
		8.48928
		8.89768
		8.08521
		8.71515
		10.4934
		8.21666
		8.03537
		7.75542
		9.5301
		9.26639
		8.6457
		7.69469
		8.11006
		7.69469
		8.20852
		9.09861
		9.20836
		7.06864
		7.78124
		8.61464
		8.4814
		7.41097
		8.98008
		8.33803
		8.14296
		8.90519
		8.95765
		8.57568
		7.22797
		7.87541
		11.6604
		9.0173
		8.81444
		8.0103
		10.0966
		8.8599
		7.58956
		9.38849
		8.41804
		7.98515
		8.34612
		9.16463
		8.57568
		8.6457
		10.5824
		9.10596
		8.43391
		7.61602
		9.98319
		8.15944
		9.00239
		8.85235
		8.21666
		10.1297
		7.46498
		8.79166
		9.05436
		9.25195
		7.6423
		7.42899
		9.48074
		10.0567
		8.41804
		8.79926
		7.90937
		8.57568
		10.189
		7.68599
		8.59903
		9.58611
		8.95019
		10.0501
		10.6329
		8.82202
		8.8901
		8.37011
		8.27357
		8.11829
		10.0966
		8.32198
		8.55219
		7.83277
		7.72944
		9.49489
		8.22487
		8.73813
		8.83723
		8.50509
		9.14266
		11.1435
		8.63015
		7.77264
		9.06173
		8.82967
		9.88199
		9.00239
		9.76612
		9.60707
		8.35412
		8.87504
		8.31394
		9.78663
		9.6973
		9.33122
		8.41804
		7.57184
		8.19222
		8.7074
		8.82967
		8.61464
		8.95019
		7.86692
		8.69204
		7.28334

## Sheet: Figure 1f
Figure 1f	Particle	1		2		3		4		5		6		7		8		9		10		11		12		13		14		15		16		17		18		19		20		21		22		23		24
		Radius (normalized)	Intensity (normalized)	Radius (normalized)	Intensity (normalized)	Radius (normalized)	Intensity (normalized)	Radius (normalized)	Intensity (normalized)	Radius (normalized)	Intensity (normalized)	Radius (normalized)	Intensity (normalized)	Radius (normalized)	Intensity (normalized)	Radius (normalized)	Intensity (normalized)	Radius (normalized)	Intensity (normalized)	Radius (normalized)	Intensity (normalized)	Radius (normalized)	Intensity (normalized)	Radius (normalized)	Intensity (normalized)	Radius (normalized)	Intensity (normalized)	Radius (normalized)	Intensity (normalized)	Radius (normalized)	Intensity (normalized)	Radius (normalized)	Intensity (normalized)	Radius (normalized)	Intensity (normalized)	Radius (normalized)	Intensity (normalized)	Radius (normalized)	Intensity (normalized)	Radius (normalized)	Intensity (normalized)	Radius (normalized)	Intensity (normalized)	Radius (normalized)	Intensity (normalized)	Radius (normalized)	Intensity (normalized)	Radius (normalized)	Intensity (normalized)
	TRITC-Cadaverine	0	0.989395	3.70074e-18	0.964733	0	0.997667	0	1.01625	3.87287e-18	1.03755	0	1.03004	3.79219e-18	0.985164	0	0.984096	-3.77784e-18	1.00705	-3.53748e-18	1.00984	0	0.970712	3.70074e-18	1.09773	-3.61708e-18	0.977821	-3.77784e-18	1.01319	-3.61708e-18	1.00543	0	1.05587	3.34329e-18	0.985524	3.34329e-18	1.00058	0	1.05018	0	0.983094	0	0.970747	0	0.970638	3.28684e-18	1.05709	0	1.01138
		0.0408163	0.999608	0.0444444	1.00385	0.0408163	0.977733	0.0444444	1.01307	0.0465116	1.00787	0.0408163	0.993681	0.0465116	1.00478	0.0408163	1.00196	0.0444444	1.01024	0.0392157	1.00125	0.0408163	1.00462	0.0444444	1.00689	0.0425532	1.00226	0.0444444	1.00804	0.0425532	0.978849	0.0363636	1.00013	0.0363636	0.997319	0.0363636	0.995964	0.0350877	1.01784	0.0289855	0.990433	0.0298507	1.04121	0.0298507	1.00543	0.0350877	1.00591	0.0350877	1.0114
		0.0816327	1.00236	0.0888889	1.00323	0.0816327	1.00941	0.0888889	1.00403	0.0930233	0.990043	0.0816327	0.991481	0.0930233	0.998606	0.0816327	1.01499	0.0888889	1.00225	0.0784314	1.00743	0.0816327	0.990314	0.0888889	0.989801	0.0851064	0.992297	0.0888889	0.993074	0.0851064	1.00464	0.0727273	1.00355	0.0727273	1.01356	0.0727273	0.997625	0.0701754	1.01967	0.057971	1.0081	0.0597015	0.999347	0.0597015	0.99595	0.0701754	0.998155	0.0701754	0.998342
		0.122449	1.00838	0.133333	1.00353	0.122449	1.00457	0.133333	1.00243	0.139535	0.999189	0.122449	0.997542	0.139535	1.00609	0.122449	1.01217	0.133333	0.996489	0.117647	0.997388	0.122449	1.01437	0.133333	1.00575	0.12766	1.00599	0.133333	1.00108	0.12766	1.00573	0.109091	1.00326	0.109091	1.01937	0.109091	0.997171	0.105263	0.988617	0.0869565	1.01284	0.0895522	0.987856	0.0895522	0.985298	0.105263	0.987191	0.105263	1.02505
		0.163265	1.00695	0.177778	0.988636	0.163265	1.00462	0.177778	1.00213	0.186047	1.00289	0.163265	1.00863	0.186047	0.997096	0.163265	0.9948	0.177778	0.999262	0.156863	1.00844	0.163265	1.0061	0.177778	0.998811	0.170213	0.99891	0.177778	0.998788	0.170213	1.00334	0.145455	0.997652	0.145455	0.992829	0.145455	1.00131	0.140351	0.999759	0.115942	1.004	0.119403	0.985475	0.119403	1.00133	0.140351	0.999048	0.140351	1.00514
		0.204082	1.0008	0.222222	1.00076	0.204082	1.00349	0.222222	0.978348	0.232558	1.00001	0.204082	1.00075	0.232558	0.993435	0.204082	0.989516	0.222222	0.991765	0.196078	0.995622	0.204082	0.989427	0.222222	0.998753	0.212766	1.00055	0.222222	0.999022	0.212766	1.00744	0.181818	0.991449	0.181818	0.993558	0.181818	1.00539	0.175439	0.995049	0.144928	1.00089	0.149254	0.995627	0.149254	1.00523	0.175439	0.996072	0.175439	0.986209
		0.244898	0.981904	0.266667	0.983316	0.244898	1.00017	0.266667	0.982357	0.27907	0.995136	0.244898	1.00792	0.27907	0.994003	0.244898	0.986558	0.266667	0.986666	0.235294	0.989873	0.244898	0.995167	0.266667	1.00584	0.255319	0.977912	0.266667	1.01222	0.255319	0.983859	0.218182	1.00395	0.218182	0.983358	0.218182	1.00254	0.210526	0.991961	0.173913	0.989551	0.179104	1.00997	0.179104	1.00253	0.210526	1.01774	0.210526	0.990687
		0.285714	0.976556	0.311111	0.988167	0.285714	1.00338	0.311111	0.977321	0.325581	0.990161	0.285714	0.997994	0.325581	0.990131	0.285714	0.984438	0.311111	0.977891	0.27451	0.977038	0.285714	0.98518	0.311111	0.99954	0.297872	0.979605	0.311111	1.01572	0.297872	0.966732	0.254545	0.997085	0.254545	0.995084	0.254545	1.00678	0.245614	0.987102	0.202899	0.994927	0.208955	0.992706	0.208955	1.0053	0.245614	0.995885	0.245614	0.983174
		0.326531	0.988227	0.355556	0.988808	0.326531	0.98888	0.355556	0.982844	0.372093	1.00144	0.326531	0.988253	0.372093	0.981986	0.326531	0.974092	0.355556	0.978805	0.313725	0.978157	0.326531	0.981941	0.355556	0.995274	0.340426	0.98913	0.355556	1.00384	0.340426	0.978917	0.290909	0.987797	0.290909	0.99915	0.290909	1.00857	0.280702	0.986048	0.231884	0.99926	0.238806	0.987805	0.238806	0.998927	0.280702	1.00724	0.280702	0.991712
		0.367347	0.9981	0.4	0.99392	0.367347	0.990983	0.4	0.985835	0.418605	0.991165	0.367347	0.996928	0.418605	0.986772	0.367347	0.972114	0.4	0.98517	0.352941	0.983905	0.367347	0.986299	0.4	0.991632	0.382979	0.987843	0.4	1.00526	0.382979	0.970328	0.327273	0.993116	0.327273	1.00358	0.327273	1.00369	0.315789	0.987578	0.26087	1.00912	0.268657	0.980578	0.268657	1.00999	0.315789	0.990968	0.315789	1.00142
		0.408163	0.986541	0.444444	1.01234	0.408163	0.982817	0.444444	0.97649	0.465116	0.984108	0.408163	1.00006	0.465116	0.985477	0.408163	0.969268	0.444444	0.973669	0.392157	0.981378	0.408163	0.986597	0.444444	0.988585	0.425532	0.966131	0.444444	1.00047	0.425532	0.969392	0.363636	0.987852	0.363636	0.986096	0.363636	1.00065	0.350877	0.980574	0.289855	1.00356	0.298507	0.978424	0.298507	1.00996	0.350877	0.998004	0.350877	0.997147
		0.44898	0.977965	0.488889	1.00229	0.44898	0.980596	0.488889	0.977689	0.511628	0.988783	0.44898	1.00142	0.511628	0.97082	0.44898	0.969977	0.488889	0.97277	0.431373	0.978561	0.44898	0.986703	0.488889	0.985963	0.468085	0.973507	0.488889	1.00681	0.468085	0.963859	0.4	0.993364	0.4	0.990358	0.4	1.00914	0.385965	0.97928	0.318841	1.01076	0.328358	0.970013	0.328358	1.0094	0.385965	0.984273	0.385965	0.994886
		0.489796	0.967803	0.533333	0.988828	0.489796	0.976338	0.533333	0.977563	0.55814	0.978489	0.489796	1.00126	0.55814	0.967022	0.489796	0.96075	0.533333	0.954359	0.470588	0.973877	0.489796	0.980166	0.533333	0.980399	0.510638	0.9693	0.533333	0.997556	0.510638	0.964889	0.436364	0.994945	0.436364	0.994996	0.436364	0.99881	0.421053	0.984777	0.347826	1.01074	0.358209	0.969097	0.358209	1.00303	0.421053	0.994296	0.421053	1.00142
		0.530612	0.973431	0.577778	0.981942	0.530612	0.979561	0.577778	0.96648	0.604651	0.977852	0.530612	0.990256	0.604651	0.964047	0.530612	0.954818	0.577778	0.949005	0.509804	0.970755	0.530612	0.976305	0.577778	0.979776	0.553191	0.962023	0.577778	0.991423	0.553191	0.963485	0.472727	0.990881	0.472727	1.00535	0.472727	0.999051	0.45614	0.9777	0.376812	1.0195	0.38806	0.964314	0.38806	1.0063	0.45614	0.992799	0.45614	0.987843
		0.571429	0.966958	0.622222	0.980071	0.571429	0.977691	0.622222	0.969933	0.651163	0.972574	0.571429	0.990646	0.651163	0.959521	0.571429	0.951144	0.622222	0.936068	0.54902	0.964837	0.571429	0.96696	0.622222	0.958746	0.595745	0.962559	0.622222	0.980101	0.595745	0.970262	0.509091	0.990445	0.509091	0.986481	0.509091	0.978753	0.491228	0.978698	0.405797	1.02702	0.41791	0.975453	0.41791	0.993833	0.491228	1.00062	0.491228	0.985933
		0.612245	0.97522	0.666667	0.972596	0.612245	0.980443	0.666667	0.968998	0.697674	0.967546	0.612245	0.984834	0.697674	0.947031	0.612245	0.94939	0.666667	0.932172	0.588235	0.965547	0.612245	0.960238	0.666667	0.945069	0.638298	0.952976	0.666667	0.96241	0.638298	0.949458	0.545455	0.988817	0.545455	1.00265	0.545455	0.98122	0.526316	0.970126	0.434783	1.0257	0.447761	0.972089	0.447761	0.990792	0.526316	0.994009	0.526316	0.975242
		0.653061	0.963066	0.711111	0.968615	0.653061	0.969316	0.711111	0.950122	0.744186	0.951755	0.653061	0.983643	0.744186	0.929155	0.653061	0.934478	0.711111	0.917178	0.627451	0.953652	0.653061	0.943936	0.711111	0.927304	0.680851	0.933501	0.711111	0.948235	0.680851	0.937015	0.581818	0.97596	0.581818	1.00346	0.581818	0.980831	0.561404	0.957833	0.463768	1.01788	0.477612	0.962702	0.477612	0.993142	0.561404	0.99044	0.561404	0.972554
		0.693878	0.953871	0.755556	0.952687	0.693878	0.956334	0.755556	0.949519	0.790698	0.937956	0.693878	0.974889	0.790698	0.907669	0.693878	0.930413	0.755556	0.90659	0.666667	0.951101	0.693878	0.940951	0.755556	0.915172	0.723404	0.931703	0.755556	0.926642	0.723404	0.915603	0.618182	0.969801	0.618182	1.00493	0.618182	0.969734	0.596491	0.951925	0.492754	1.01424	0.507463	0.963468	0.507463	0.997714	0.596491	0.989563	0.596491	0.960863
		0.734694	0.936211	0.8	0.936817	0.734694	0.946727	0.8	0.925757	0.837209	0.912062	0.734694	0.959259	0.837209	0.879823	0.734694	0.911706	0.8	0.892696	0.705882	0.937343	0.734694	0.933176	0.8	0.884538	0.765957	0.91155	0.8	0.908775	0.765957	0.898841	0.654545	0.969734	0.654545	0.993753	0.654545	0.964769	0.631579	0.944562	0.521739	1.01741	0.537313	0.95524	0.537313	0.993771	0.631579	0.98594	0.631579	0.964571
		0.77551	0.919239	0.844444	0.904028	0.77551	0.931966	0.844444	0.905754	0.883721	0.852987	0.77551	0.93691	0.883721	0.821001	0.77551	0.898192	0.844444	0.858291	0.745098	0.929093	0.77551	0.916374	0.844444	0.841431	0.808511	0.88289	0.844444	0.861965	0.808511	0.874574	0.690909	0.965508	0.690909	0.995505	0.690909	0.94868	0.666667	0.943234	0.550725	1.01862	0.567164	0.952122	0.567164	0.992448	0.666667	0.979192	0.666667	0.952224
		0.816327	0.895006	0.888889	0.858262	0.816327	0.908929	0.888889	0.862301	0.930233	0.751269	0.816327	0.909418	0.930233	0.707861	0.816327	0.880077	0.888889	0.802776	0.784314	0.910569	0.816327	0.891865	0.888889	0.734116	0.851064	0.850058	0.888889	0.786011	0.851064	0.828846	0.727273	0.958764	0.727273	0.98767	0.727273	0.945684	0.701754	0.930098	0.57971	1.00923	0.597015	0.943728	0.597015	0.988426	0.701754	0.972588	0.701754	0.937149
		0.857143	0.857446	0.933333	0.767469	0.857143	0.864743	0.933333	0.797219	0.976744	0.598867	0.857143	0.874509	0.976744	0.55291	0.857143	0.850178	0.933333	0.703287	0.823529	0.882184	0.857143	0.861291	0.933333	0.607598	0.893617	0.770509	0.933333	0.66027	0.893617	0.743689	0.763636	0.938134	0.763636	0.974125	0.763636	0.930026	0.736842	0.915797	0.608696	1.00829	0.626866	0.929955	0.626866	0.979967	0.736842	0.974641	0.736842	0.932446
		0.897959	0.795708	0.977778	0.612616	0.897959	0.786792	0.977778	0.664217	1.02326	0.410919	0.897959	0.812167	1.02326	0.371538	0.897959	0.790244	0.977778	0.542541	0.862745	0.848961	0.897959	0.809705	0.977778	0.455097	0.93617	0.637801	0.977778	0.504549	0.93617	0.61601	0.8	0.927854	0.8	0.954483	0.8	0.917511	0.77193	0.909483	0.637681	1.00224	0.656716	0.927201	0.656716	0.975759	0.77193	0.959474	0.77193	0.920276
		0.938776	0.69324	1.02222	0.424367	0.938776	0.649402	1.02222	0.470055	1.06977	0.245778	0.938776	0.699222	1.06977	0.220774	0.938776	0.675583	1.02222	0.363042	0.901961	0.779513	0.938776	0.709916	1.02222	0.302004	0.978723	0.470294	1.02222	0.339346	0.978723	0.45547	0.836364	0.901354	0.836364	0.935156	0.836364	0.903227	0.807018	0.887727	0.666667	1.00294	0.686567	0.924035	0.686567	0.968114	0.807018	0.945449	0.807018	0.899057
		0.979592	0.543669	1.06667	0.250929	0.979592	0.475475	1.06667	0.281804	1.11628	0.142038	0.979592	0.529236	1.11628	0.128915	0.979592	0.527009	1.06667	0.218795	0.941176	0.673995	0.979592	0.566108	1.06667	0.196906	1.02128	0.302298	1.06667	0.218107	1.02128	0.292359	0.872727	0.857032	0.872727	0.891673	0.872727	0.875005	0.842105	0.870445	0.695652	0.998802	0.716418	0.917996	0.716418	0.970498	0.842105	0.923282	0.842105	0.890886
		1.02041	0.363956	1.11111	0.145146	1.02041	0.29587	1.11111	0.148265	1.16279	0.0846515	1.02041	0.343752	1.16279	0.0788471	1.02041	0.344548	1.11111	0.124487	0.980392	0.519985	1.02041	0.387386	1.11111	0.122371	1.06383	0.1774	1.11111	0.13042	1.06383	0.17033	0.909091	0.786594	0.909091	0.827337	0.909091	0.822305	0.877193	0.828826	0.724638	0.997356	0.746269	0.912181	0.746269	0.966278	0.877193	0.895742	0.877193	0.868909
		1.06122	0.230458	1.15556	0.0855249	1.06122	0.176705	1.15556	0.0852819	1.2093	0.0594623	1.06122	0.205674	1.2093	0.0561024	1.06122	0.210895	1.15556	0.0769339	1.01961	0.361518	1.06122	0.238297	1.15556	0.0778401	1.10638	0.105789	1.15556	0.087911	1.10638	0.105223	0.945455	0.650767	0.945455	0.709828	0.945455	0.726303	0.912281	0.76106	0.753623	0.980432	0.776119	0.896505	0.776119	0.957904	0.912281	0.819764	0.912281	0.827985
		1.10204	0.142128	1.2	0.0570355	1.10204	0.103607	1.2	0.0504749	1.25581	0.040126	1.10204	0.120479	1.25581	0.0372797	1.10204	0.123768	1.2	0.0529142	1.05882	0.222277	1.10204	0.138714	1.2	0.0508086	1.14894	0.0659469	1.2	0.0634711	1.14894	0.0693506	0.981818	0.451132	0.981818	0.522962	0.981818	0.538094	0.947368	0.62087	0.782609	0.976638	0.80597	0.885088	0.80597	0.945946	0.947368	0.679561	0.947368	0.746511
		1.14286	0.0932673	1.24444	0.0383779	1.14286	0.0668	1.24444	0.034379	1.30233	0.0285269	1.14286	0.0770237	1.30233	0.0287858	1.14286	0.0741321	1.24444	0.0370744	1.09804	0.130283	1.14286	0.0839261	1.24444	0.0359815	1.19149	0.0450346	1.24444	0.0445575	1.19149	0.0470739	1.01818	0.249231	1.01818	0.321976	1.01818	0.31275	0.982456	0.433737	0.811594	0.967752	0.835821	0.866412	0.835821	0.925871	0.982456	0.46245	0.982456	0.587951
		1.18367	0.0644695	1.28889	0.0289245	1.18367	0.0469164	1.28889	0.0240924	1.34884	0.020909	1.18367	0.0513662	1.34884	0.0209351	1.18367	0.0504274	1.28889	0.0287794	1.13725	0.082467	1.18367	0.0546505	1.28889	0.0250981	1.23404	0.0329033	1.28889	0.0345008	1.23404	0.0365484	1.05455	0.122233	1.05455	0.171703	1.05455	0.141031	1.01754	0.238123	0.84058	0.948214	0.865672	0.838747	0.865672	0.897463	1.01754	0.244647	1.01754	0.368828
		1.22449	0.0448447	1.33333	0.0217357	1.22449	0.0326049	1.33333	0.0156408	1.39535	0.0168555	1.22449	0.0381935	1.39535	0.0167336	1.22449	0.0355165	1.33333	0.0216227	1.17647	0.0520742	1.22449	0.0384071	1.33333	0.0201452	1.2766	0.0253961	1.33333	0.0262763	1.2766	0.0280964	1.09091	0.0574212	1.09091	0.0917566	1.09091	0.0614607	1.05263	0.110187	0.869565	0.918441	0.895522	0.802642	0.895522	0.859125	1.05263	0.107365	1.05263	0.182785
		1.26531	0.0341894	1.37778	0.0153529	1.26531	0.0243769	1.37778	0.0118785	1.44186	0.0114807	1.26531	0.0280196	1.44186	0.0124928	1.26531	0.0259259	1.37778	0.0164062	1.21569	0.0335029	1.26531	0.0262465	1.37778	0.0120338	1.31915	0.0193873	1.37778	0.0212549	1.31915	0.0211588	1.12727	0.0325006	1.12727	0.0533494	1.12727	0.0325851	1.08772	0.0504955	0.898551	0.879627	0.925373	0.733778	0.925373	0.797729	1.08772	0.0514945	1.08772	0.0826322
		1.30612	0.0247188	1.42222	0.0103605	1.30612	0.0177258	1.42222	0.00778369	1.48837	0.00862948	1.30612	0.0216637	1.48837	0.00955136	1.30612	0.0192559	1.42222	0.0120161	1.2549	0.024191	1.30612	0.0203034	1.42222	0.0119165	1.3617	0.0147216	1.42222	0.0165806	1.3617	0.0170818	1.16364	0.0193935	1.16364	0.0313846	1.16364	0.0200606	1.12281	0.028369	0.927536	0.811811	0.955224	0.621894	0.955224	0.666887	1.12281	0.0285555	1.12281	0.0416672
		1.34694	0.0184753	1.46667	0.00790239	1.34694	0.0129998	1.46667	0.00532275	1.53488	0.00705012	1.34694	0.0174923	1.53488	0.00691258	1.34694	0.0148823	1.46667	0.0100711	1.29412	0.0161197	1.34694	0.015397	1.46667	0.00816696	1.40426	0.012628	1.46667	0.0124933	1.40426	0.0118484	1.2	0.0128329	1.2	0.0208567	1.2	0.0140474	1.15789	0.0185419	0.956522	0.691343	0.985075	0.458492	0.985075	0.47127	1.15789	0.0213712	1.15789	0.0257587
		1.38776	0.0146386	1.51111	0.00554582	1.38776	0.00911173	1.51111	0.0029752	1.5814	0.00409873	1.38776	0.0126204	1.5814	0.0045052	1.38776	0.0107287	1.51111	0.00740815	1.33333	0.0117868	1.38776	0.012395	1.51111	0.0106198	1.44681	0.00866363	1.51111	0.00941128	1.44681	0.00982861	1.23636	0.00935597	1.23636	0.0148023	1.23636	0.00986449	1.19298	0.014124	0.985507	0.516606	1.01493	0.293444	1.01493	0.268524	1.19298	0.0134857	1.19298	0.0173103
		1.42857	0.00905246	1.55556	0.00414268	1.42857	0.00765257	1.55556	0.00234932	1.62791	0.00289773	1.42857	0.0100689	1.62791	0.0031491	1.42857	0.00766684	1.55556	0.00579082	1.37255	0.00695089	1.42857	0.0103439	1.55556	0.0105122	1.48936	0.00605955	1.55556	0.0060948	1.48936	0.00694716	1.27273	0.0077706	1.27273	0.0109871	1.27273	0.00809742	1.22807	0.00984695	1.01449	0.32521	1.04478	0.160843	1.04478	0.136893	1.22807	0.0104719	1.22807	0.0132536
		1.46939	0.00579755	1.6	0.00245711	1.46939	0.00536137	1.6	0.00175859	1.67442	0.00227185	1.46939	0.00817035	1.67442	0.00188291	1.46939	0.00828104	1.6	0.00388491	1.41176	0.00618976	1.46939	0.00944954	1.6	0.0145896	1.53191	0.00557536	1.6	0.00517786	1.53191	0.00517412	1.30909	0.00553083	1.30909	0.00914463	1.30909	0.00658614	1.26316	0.0088692	1.04348	0.177457	1.07463	0.0850366	1.07463	0.0699944	1.26316	0.00830671	1.26316	0.010234
		1.5102	0.00461963	1.64444	0.00165981	1.5102	0.0052336	1.64444	0.000795704	1.72093	0.000705469	1.5102	0.00569608	1.72093	0.000128515	1.5102	0.00672109	1.64444	0.00270391	1.45098	0.00638588	1.5102	0.0126869	1.64444	0.0208184	1.57447	0.00333653	1.64444	0.00195622	1.57447	0.00345416	1.34545	0.00428583	1.34545	0.00755843	1.34545	0.00539019	1.29825	0.00652222	1.07246	0.0937326	1.10448	0.0498422	1.10448	0.040891	1.29825	0.00657917	1.29825	0.00869218
		1.55102	0.00278647	1.68889	0.000275347	1.55102	0.00408052	1.68889	0.00246771	1.76744	-0.000104009	1.55102	0.00388196	1.76744	-0.00105116	1.55102	0.00928959	1.68889	0.00139044	1.4902	0.00513145	1.55102	0.0141249	1.68889	0.013907	1.61702	0.00134007	1.68889	0.00168513	1.61702	0.0018542	1.38182	0.00337006	1.38182	0.00488305	1.38182	0.00415117	1.33333	0.0052209	1.10145	0.055446	1.13433	0.0314241	1.13433	0.0278503	1.33333	0.00519058	1.33333	0.0062594
		1.59184	0.00152019	1.73333	-0.000268474	1.59184	0.00600804	1.73333	0.00529754	1.81395	-0.00112719	1.59184	0.00321225	1.81395	-0.00149445	1.59184	0.0114533	1.73333	-0.000682823	1.52941	0.00983913	1.59184	0.018188	1.73333	0.01252	1.65957	0.000844164	1.73333	-7.82097e-05	1.65957	0.000124588	1.41818	0.0028005	1.41818	0.00412935	1.41818	0.00369391	1.36842	0.00490101	1.13043	0.0340666	1.16418	0.0230961	1.16418	0.0209787	1.36842	0.00388283	1.36842	0.00563121
		1.63265	-0.000537685	1.77778	-0.00100595	1.63265	0.00720093	1.77778	0.0115216	1.86047	-0.00129162	1.63265	0.00202828	1.86047	-0.002501	1.63265	0.0138906	1.77778	-0.0020347	1.56863	0.0123207	1.63265	0.00504746	1.77778	-0.000653676	1.70213	-0.00105741	1.77778	-0.000913029	1.70213	-0.000269124	1.45455	0.00107119	1.45455	0.00388752	1.45455	0.00275806	1.40351	0.00325169	1.15942	0.0253297	1.19403	0.0169001	1.19403	0.0166807	1.40351	0.00294266	1.40351	0.00351974
		1.67347	-0.000525927	1.82222	-0.00176932	1.67347	0.00951348	1.82222	0.00411999	1.90698	-0.00203627	1.67347	0.000665822	1.90698	-0.00302564	1.67347	0.00668698	1.82222	-0.00222056	1.60784	0.0258542	1.67347	0.0021539	1.82222	-0.00463716	1.74468	-0.00150107	1.82222	-0.00210274	1.74468	-0.000653146	1.49091	0.00127456	1.49091	0.00203696	1.49091	0.00222177	1.4386	0.00306053	1.18841	0.0181265	1.22388	0.0130016	1.22388	0.0136179	1.4386	0.00225972	1.4386	0.00353316
		1.71429	-0.00223167	1.86667	-0.0023017	1.71429	0.00250393	1.86667	0.00067574	1.95349	-0.0034547	1.71429	-0.000410223	1.95349	-0.00329528	1.71429	-0.001251	1.86667	-0.00309038	1.64706	0.0198693	1.71429	0.00179267	1.86667	-0.00572557	1.78723	-0.00216064	1.86667	-0.00329662	1.78723	-0.00228361	1.52727	0.000629208	1.52727	0.00131507	1.52727	0.00166333	1.47368	0.0019585	1.21739	0.0123579	1.25373	0.011046	1.25373	0.0110751	1.47368	0.00159316	1.47368	0.00294658
		1.7551	-0.00195391	1.91111	-0.0036033	1.7551	1.37522e-05	1.91111	-0.00208413	2	-0.00327144	1.7551	-0.00105862	2	-0.00376685	1.7551	-0.000629845	1.91111	-0.00304341	1.68627	0.00999591	1.7551	-0.00265377	1.91111	-0.0134846	1.82979	-0.00316421	1.91111	-0.00431541	1.82979	-0.00380092	1.56364	0.000370273	1.56364	0.000637436	1.56364	0.00111905	1.50877	0.0016529	1.24638	0.00998687	1.28358	0.00727056	1.28358	0.00941053	1.50877	0.000988683	1.50877	0.00151018
		1.79592	-0.00285801	1.95556	-0.00446425	1.79592	-0.00184736	1.95556	-0.00312701	2.04651	-0.00394645	1.79592	-0.00203849	2.04651	-0.00507627	1.79592	-0.00474555	1.95556	-0.00433513	1.72549	8.0035e-05	1.79592	-0.0054918	1.95556	-0.0116496	1.87234	-0.0035612	1.95556	-0.0055958	1.87234	-0.00349685	1.6	-0.000776384	1.6	0.0004226	1.6	0.00102349	1.54386	0.000381624	1.27536	0.00675291	1.31343	0.00699614	1.31343	0.00792928	1.54386	0.000666103	1.54386	0.000786149
		1.83673	-0.00350366	2	-0.00488859	1.83673	-0.00372906	2	-0.00337844	2.09302	-0.0047363	1.83673	-0.00231309	2.09302	-0.00501522	1.83673	-0.00525049	2	-0.0042713	1.76471	-0.00415328	1.83673	-0.0060258	2	-0.0156312	1.91489	-0.00483325	2	-0.00612647	1.91489	-0.00413862	1.63636	-0.000686598	1.63636	-0.00032747	1.63636	0.00019736	1.57895	0.000765532	1.30435	0.00470038	1.34328	0.0041614	1.34328	0.00682131	1.57895	0.000781378	1.57895	9.02259e-05
		1.87755	-0.00354093	2.04444	-0.00440836	1.87755	-0.00635163	2.04444	-0.00313321	2.13953	-0.00526439	1.87755	-0.00343548	2.13953	-0.00636565	1.87755	-0.00767076	2.04444	-0.00485081	1.80392	-0.00735362	1.87755	-0.00798303	2.04444	-0.0183692	1.95745	-0.00464595	2.04444	-0.00655497	1.95745	-0.0052403	1.67273	-0.000261868	1.67273	-0.000544253	1.67273	-0.000326199	1.61404	0.000353138	1.33333	0.00386591	1.37313	0.00424204	1.37313	0.00449314	1.61404	-0.00074599	1.61404	-0.000492564
		1.91837	-0.00428325	2.08889	-0.00529629	1.91837	-0.00466822	2.08889	-0.00789981	2.18605	-0.00629211	1.91837	-0.00364103	2.18605	-0.00703089	1.91837	-0.00958052	2.08889	-0.00568337	1.84314	-0.0111429	1.91837	-0.00883622	2.08889	-0.0187026	2	-0.0048611	2.08889	-0.00732405	2	-0.00586848	1.70909	-0.00118289	1.70909	-0.000291519	1.70909	-0.000738462	1.64912	-0.000571256	1.36232	0.00183755	1.40299	0.00356979	1.40299	0.0045246	1.64912	-0.000493913	1.64912	-0.00109155
		1.95918	-0.00204179	2.13333	-0.00433739	1.95918	-0.00808643	2.13333	-0.00608296	2.23256	-0.00560956	1.95918	-0.00438701	NaN	NaN	1.95918	-0.0110347	2.13333	-0.00622656	1.88235	-0.0116538	1.95918	-0.0099401	2.13333	-0.0141968	2.04255	-0.00604799	2.13333	-0.00807535	2.04255	-0.00627787	1.74545	-0.00130196	1.74545	-0.000815343	1.74545	-0.00123894	1.68421	-0.000632113	1.3913	0.00207792	1.43284	0.00321262	1.43284	0.00298425	1.68421	-0.000832094	1.68421	-0.000519418
		2	-0.00253522	NaN	NaN	2	-0.00554091	2.17778	-0.00912952	NaN	NaN	2	-0.00499047	NaN	NaN	2	-0.0116502	2.17778	-0.0068263	1.92157	-0.010567	2	-0.0119559	NaN	NaN	2.08511	-0.00661451	2.17778	-0.00901655	2.08511	-0.00720233	1.78182	-0.000501572	1.78182	-0.00182781	1.78182	-0.0014452	1.7193	-0.00114277	1.42029	0.00149089	1.46269	0.00738844	1.46269	0.00288461	1.7193	-0.000800043	1.7193	-0.000708923
		2.04082	0.000235744	NaN	NaN	2.04082	-0.00951976	2.22222	-0.0102328	NaN	NaN	2.04082	-0.00525971	NaN	NaN	2.04082	-0.0121764	NaN	NaN	1.96078	-0.0156199	2.04082	-0.0104768	NaN	NaN	NaN	NaN	NaN	NaN	NaN	NaN	1.81818	-0.00143446	1.81818	-0.00205118	1.81818	-0.00178126	1.75439	-0.00102435	1.44928	0.00272515	1.49254	0.00820364	1.49254	0.00165715	1.75439	-0.000754226	1.75439	-0.00100572
		NaN	NaN	NaN	NaN	2.08163	-0.00782482	NaN	NaN	NaN	NaN	2.08163	-0.00618949	NaN	NaN	NaN	NaN	NaN	NaN	2	-0.0186147	2.08163	-0.0104239	NaN	NaN	NaN	NaN	NaN	NaN	NaN	NaN	NaN	NaN	1.85455	-0.00223021	1.85455	-0.00183333	1.78947	-0.00106588	1.47826	0.00390002	1.52239	0.00713725	1.52239	0.000809349	1.78947	-0.00150737	1.78947	-0.00127818
		NaN	NaN	NaN	NaN	NaN	NaN	NaN	NaN	NaN	NaN	NaN	NaN	NaN	NaN	NaN	NaN	NaN	NaN	2.03922	-0.0165612	NaN	NaN	NaN	NaN	NaN	NaN	NaN	NaN	NaN	NaN	NaN	NaN	1.89091	-0.00260374	1.89091	-0.00243403	1.82456	-0.00155059	1.50725	0.00643733	1.55224	-0.000697834	1.55224	-0.00027965	1.82456	-0.000876483	1.82456	-0.00212212
		NaN	NaN	NaN	NaN	NaN	NaN	NaN	NaN	NaN	NaN	NaN	NaN	NaN	NaN	NaN	NaN	NaN	NaN	NaN	NaN	NaN	NaN	NaN	NaN	NaN	NaN	NaN	NaN	NaN	NaN	NaN	NaN	1.92727	-0.00173743	1.92727	-0.00287955	1.85965	-0.00173892	1.53623	0.0121793	1.58209	0.000581536	1.58209	-0.000202587	1.85965	-0.00127529	1.85965	-0.0017031
		NaN	NaN	NaN	NaN	NaN	NaN	NaN	NaN	NaN	NaN	NaN	NaN	NaN	NaN	NaN	NaN	NaN	NaN	NaN	NaN	NaN	NaN	NaN	NaN	NaN	NaN	NaN	NaN	NaN	NaN	NaN	NaN	NaN	NaN	NaN	NaN	1.89474	-0.00186154	1.56522	-0.000474133	1.61194	-0.00375887	1.61194	-0.00125606	1.89474	-0.0019463	1.89474	-0.00213472
		NaN	NaN	NaN	NaN	NaN	NaN	NaN	NaN	NaN	NaN	NaN	NaN	NaN	NaN	NaN	NaN	NaN	NaN	NaN	NaN	NaN	NaN	NaN	NaN	NaN	NaN	NaN	NaN	NaN	NaN	NaN	NaN	NaN	NaN	NaN	NaN	1.92982	-0.00183649	1.5942	0.000815823	1.64179	-0.00296057	1.64179	-0.00109717	NaN	NaN	1.92982	-0.00132974
		NaN	NaN	NaN	NaN	NaN	NaN	NaN	NaN	NaN	NaN	NaN	NaN	NaN	NaN	NaN	NaN	NaN	NaN	NaN	NaN	NaN	NaN	NaN	NaN	NaN	NaN	NaN	NaN	NaN	NaN	NaN	NaN	NaN	NaN	NaN	NaN	NaN	NaN	1.62319	-0.00292606	1.67164	-0.00359365	1.67164	-0.00233507	NaN	NaN	NaN	NaN
		NaN	NaN	NaN	NaN	NaN	NaN	NaN	NaN	NaN	NaN	NaN	NaN	NaN	NaN	NaN	NaN	NaN	NaN	NaN	NaN	NaN	NaN	NaN	NaN	NaN	NaN	NaN	NaN	NaN	NaN	NaN	NaN	NaN	NaN	NaN	NaN	NaN	NaN	1.65217	-0.00420529	1.70149	-0.00624031	1.70149	-0.00285157	NaN	NaN	NaN	NaN
		NaN	NaN	NaN	NaN	NaN	NaN	NaN	NaN	NaN	NaN	NaN	NaN	NaN	NaN	NaN	NaN	NaN	NaN	NaN	NaN	NaN	NaN	NaN	NaN	NaN	NaN	NaN	NaN	NaN	NaN	NaN	NaN	NaN	NaN	NaN	NaN	NaN	NaN	1.68116	-0.00540007	1.73134	-0.00739282	1.73134	-0.00196599	NaN	NaN	NaN	NaN
		NaN	NaN	NaN	NaN	NaN	NaN	NaN	NaN	NaN	NaN	NaN	NaN	NaN	NaN	NaN	NaN	NaN	NaN	NaN	NaN	NaN	NaN	NaN	NaN	NaN	NaN	NaN	NaN	NaN	NaN	NaN	NaN	NaN	NaN	NaN	NaN	NaN	NaN	1.71014	-0.00840944	1.76119	-0.00544923	1.76119	-0.00287187	NaN	NaN	NaN	NaN
		NaN	NaN	NaN	NaN	NaN	NaN	NaN	NaN	NaN	NaN	NaN	NaN	NaN	NaN	NaN	NaN	NaN	NaN	NaN	NaN	NaN	NaN	NaN	NaN	NaN	NaN	NaN	NaN	NaN	NaN	NaN	NaN	NaN	NaN	NaN	NaN	NaN	NaN	1.73913	-0.00613351	NaN	NaN	NaN	NaN	NaN	NaN	NaN	NaN
	FITC-BSA	0	1.00205	-3.68186e-18	0.954546	4.18113e-18	1.0079	0	0.984713	3.79219e-18	0.963627	-3.68186e-18	0.961261	0	0.956694	-3.77784e-18	0.976748	0	0.99721	-3.95356e-18	1.01765	-3.68186e-18	1.01804	3.87287e-18	0.969847	0	0.987926	3.67353e-18	1.06248	-3.68186e-18	1.04669	0	1.01863	0	0.998523	0	0.971752	0	1.02105	-3.95356e-18	0.936854	3.87287e-18	0.999613	0	0.990564	-3.2802e-18	1.04306	3.34329e-18	1.02753
		0.0408163	0.978006	0.0408163	0.992608	0.0512821	1.01924	0.0425532	0.978725	0.0465116	0.978564	0.0408163	0.97387	0.0425532	0.989111	0.0444444	1.0163	0.0408163	0.991702	0.0465116	0.988385	0.0408163	1.02059	0.0465116	1.01773	0.0444444	1.00417	0.0392157	1.01699	0.0408163	0.994145	0.0444444	1.03513	0.0425532	1.00148	0.0444444	1.00542	0.0425532	0.995608	0.0465116	1.01435	0.0465116	0.994238	0.0363636	0.99085	0.0363636	1.00001	0.0363636	1.01329
		0.0816327	1.02209	0.0816327	0.996169	0.102564	1.00605	0.0851064	1.00389	0.0930233	1.00845	0.0816327	0.990972	0.0851064	0.987378	0.0888889	1.0015	0.0816327	1.00738	0.0930233	1.00927	0.0816327	1.0069	0.0930233	0.998075	0.0888889	1.02092	0.0784314	0.99609	0.0816327	0.993366	0.0888889	1.00052	0.0851064	0.993392	0.0888889	1.00448	0.0851064	0.993828	0.0930233	0.986347	0.0930233	1.00497	0.0727273	1.00323	0.0727273	1.00624	0.0727273	1.00715
		0.122449	1.01384	0.122449	1.00265	0.153846	0.983281	0.12766	1.01199	0.139535	1.00193	0.122449	1.01409	0.12766	1.01033	0.133333	1.01086	0.122449	0.994177	0.139535	0.983862	0.122449	0.986014	0.139535	1.0068	0.133333	0.996345	0.117647	0.996711	0.122449	1.00772	0.133333	0.989937	0.12766	1.00034	0.133333	0.99603	0.12766	1.00114	0.139535	0.998203	0.139535	0.994195	0.109091	0.999002	0.109091	1.00748	0.109091	1.0022
		0.163265	1.00611	0.163265	1.001	0.205128	0.991427	0.170213	1.01366	0.186047	1.00506	0.163265	1.01443	0.170213	1.00156	0.177778	0.988359	0.163265	0.997079	0.186047	1.00224	0.163265	0.997491	0.186047	0.9978	0.177778	0.998261	0.156863	0.98314	0.163265	0.995847	0.177778	0.990727	0.170213	1.00342	0.177778	0.995615	0.170213	1.00227	0.186047	0.998576	0.186047	1.00524	0.145455	1.00273	0.145455	1.00031	0.145455	0.988442
		0.204082	0.997463	0.204082	1.00705	0.25641	0.986783	0.212766	0.99173	0.232558	1.006	0.204082	1.00196	0.212766	1.01163	0.222222	0.982988	0.204082	0.998304	0.232558	1.01624	0.204082	0.996545	0.232558	0.97959	0.222222	0.98031	0.196078	0.998382	0.204082	1.00327	0.222222	0.983692	0.212766	1.00137	0.222222	0.998462	0.212766	1.00715	0.232558	1.00252	0.232558	1.00135	0.181818	1.00286	0.181818	0.995003	0.181818	0.99731
		0.244898	0.982494	0.244898	1.00052	0.307692	0.981078	0.255319	0.998179	0.27907	0.997357	0.244898	1.00467	0.255319	1.00522	0.266667	0.988921	0.244898	1.01136	0.27907	1.01141	0.244898	0.992457	0.27907	0.973995	0.266667	0.98871	0.235294	1.00869	0.244898	1.00565	0.266667	0.986228	0.255319	1.00073	0.266667	0.990956	0.255319	0.996411	0.27907	1.00299	0.27907	0.989766	0.218182	1.00132	0.218182	0.99095	0.218182	0.991603
		0.285714	0.992916	0.285714	0.99452	0.358974	0.97472	0.297872	1.00754	0.325581	0.989318	0.285714	1.00055	0.297872	1.02357	0.311111	0.976119	0.285714	1.00005	0.325581	1.01358	0.285714	0.993952	0.325581	0.970495	0.311111	0.980258	0.27451	0.99898	0.285714	0.999287	0.311111	0.98058	0.297872	1.0257	0.311111	1.00352	0.297872	0.998374	0.325581	1.00664	0.325581	0.997866	0.254545	0.994828	0.254545	0.986613	0.254545	0.988735
		0.326531	0.981062	0.326531	0.992196	0.410256	0.962559	0.340426	0.998186	0.372093	0.963712	0.326531	0.998959	0.340426	1.0237	0.355556	0.973418	0.326531	0.990141	0.372093	1.01385	0.326531	0.978561	0.372093	0.972001	0.355556	0.986118	0.313725	1.00716	0.326531	0.994541	0.355556	0.987726	0.340426	1.00501	0.355556	0.991785	0.340426	0.995168	0.372093	0.999681	0.372093	1.00491	0.290909	0.995152	0.290909	0.991609	0.290909	0.986371
		0.367347	0.986008	0.367347	0.980222	0.461538	0.96235	0.382979	0.986387	0.418605	0.971851	0.367347	0.996992	0.382979	1.03009	0.4	0.969791	0.367347	0.986684	0.418605	1.02385	0.367347	0.979364	0.418605	0.963086	0.4	0.987945	0.352941	0.985513	0.367347	0.985325	0.4	0.983436	0.382979	0.995967	0.4	0.986819	0.382979	0.987963	0.418605	0.989401	0.418605	0.984881	0.327273	0.987683	0.327273	0.997042	0.327273	0.976374
		0.408163	0.983527	0.408163	0.9796	0.512821	0.958164	0.425532	0.982504	0.465116	0.969542	0.408163	0.996605	0.425532	1.02929	0.444444	0.969059	0.408163	0.970396	0.465116	1.02069	0.408163	0.976905	0.465116	0.960955	0.444444	0.984968	0.392157	0.986518	0.408163	0.972863	0.444444	0.966341	0.425532	1.00272	0.444444	0.980328	0.425532	0.986561	0.465116	0.998041	0.465116	0.987528	0.363636	0.993858	0.363636	0.986501	0.363636	0.979699
		0.44898	0.977725	0.44898	0.975952	0.564103	0.946814	0.468085	0.972207	0.511628	0.957814	0.44898	0.97972	0.468085	1.0366	0.488889	0.962956	0.44898	0.980341	0.511628	1.01999	0.44898	0.971462	0.511628	0.955276	0.488889	0.98748	0.431373	0.984352	0.44898	0.964707	0.488889	0.987817	0.468085	1.00125	0.488889	0.981333	0.468085	0.979894	0.511628	0.999594	0.511628	0.986777	0.4	0.989056	0.4	0.981657	0.4	0.97664
		0.489796	0.964997	0.489796	0.975681	0.615385	0.93938	0.510638	0.963896	0.55814	0.958709	0.489796	0.975859	0.510638	1.02295	0.533333	0.955466	0.489796	0.965757	0.55814	1.02355	0.489796	0.96596	0.55814	0.952737	0.533333	0.974374	0.470588	0.975113	0.489796	0.971624	0.533333	0.970411	0.510638	1.00067	0.533333	0.972959	0.510638	0.980326	0.55814	0.985221	0.55814	0.974574	0.436364	0.981084	0.436364	0.993155	0.436364	0.974798
		0.530612	0.960622	0.530612	0.973766	0.666667	0.919651	0.553191	0.957963	0.604651	0.958898	0.530612	0.955177	0.553191	1.03366	0.577778	0.951538	0.530612	0.961401	0.604651	1.01449	0.530612	0.968418	0.604651	0.943563	0.577778	0.965005	0.509804	0.97842	0.530612	0.967925	0.577778	0.963591	0.553191	0.999693	0.577778	0.950619	0.553191	0.963922	0.604651	0.981926	0.604651	0.965287	0.472727	0.977708	0.472727	0.995205	0.472727	0.973361
		0.571429	0.951875	0.571429	0.974578	0.717949	0.906544	0.595745	0.961496	0.651163	0.943152	0.571429	0.958314	0.595745	1.0265	0.622222	0.950995	0.571429	0.959459	0.651163	1.00379	0.571429	0.962184	0.651163	0.934336	0.622222	0.962997	0.54902	0.969997	0.571429	0.959902	0.622222	0.963674	0.595745	0.996603	0.622222	0.951363	0.595745	0.96103	0.651163	0.984386	0.651163	0.96086	0.509091	0.982939	0.509091	0.986764	0.509091	0.981262
		0.612245	0.948195	0.612245	0.964598	0.769231	0.890637	0.638298	0.950032	0.697674	0.940344	0.612245	0.947907	0.638298	1.01824	0.666667	0.939701	0.612245	0.952192	0.697674	0.992451	0.612245	0.956818	0.697674	0.924835	0.666667	0.960574	0.588235	0.960537	0.612245	0.957601	0.666667	0.95437	0.638298	1.00629	0.666667	0.932157	0.638298	0.950565	0.697674	0.971206	0.697674	0.943549	0.545455	0.968952	0.545455	0.983445	0.545455	0.975922
		0.653061	0.936646	0.653061	0.954005	0.820513	0.854088	0.680851	0.937047	0.744186	0.920652	0.653061	0.934471	0.680851	1.00642	0.711111	0.932011	0.653061	0.938942	0.744186	0.988591	0.653061	0.95743	0.744186	0.912145	0.711111	0.950804	0.627451	0.952936	0.653061	0.94451	0.711111	0.942166	0.680851	0.990581	0.711111	0.917201	0.680851	0.94609	0.744186	0.962737	0.744186	0.914782	0.581818	0.962243	0.581818	0.977057	0.581818	0.974694
		0.693878	0.931358	0.693878	0.940803	0.871795	0.787182	0.723404	0.933402	0.790698	0.898928	0.693878	0.928607	0.723404	0.999584	0.755556	0.92188	0.693878	0.932396	0.790698	0.976465	0.693878	0.950094	0.790698	0.88642	0.755556	0.942293	0.666667	0.947333	0.693878	0.930222	0.755556	0.920473	0.723404	0.977044	0.755556	0.904822	0.723404	0.935835	0.790698	0.929355	0.790698	0.897877	0.618182	0.956862	0.618182	0.975653	0.618182	0.968885
		0.734694	0.912737	0.734694	0.928566	0.923077	0.696616	0.765957	0.90921	0.837209	0.873818	0.734694	0.91678	0.765957	0.982233	0.8	0.905084	0.734694	0.918851	0.837209	0.946301	0.734694	0.935269	0.837209	0.863477	0.8	0.932402	0.705882	0.939116	0.734694	0.927772	0.8	0.894503	0.765957	0.963992	0.8	0.879442	0.765957	0.913457	0.837209	0.896155	0.837209	0.851911	0.654545	0.960856	0.654545	0.96127	0.654545	0.967598
		0.77551	0.902202	0.77551	0.921414	0.974359	0.574574	0.808511	0.892322	0.883721	0.811941	0.77551	0.900951	0.808511	0.969681	0.844444	0.864007	0.77551	0.898421	0.883721	0.911271	0.77551	0.931538	0.883721	0.811278	0.844444	0.902591	0.745098	0.931979	0.77551	0.910294	0.844444	0.860001	0.808511	0.936944	0.844444	0.845539	0.808511	0.888478	0.883721	0.828759	0.883721	0.805713	0.690909	0.951998	0.690909	0.960264	0.690909	0.967511
		0.816327	0.872875	0.816327	0.891973	1.02564	0.432232	0.851064	0.846385	0.930233	0.697287	0.816327	0.875038	0.851064	0.924187	0.888889	0.794267	0.816327	0.882698	0.930233	0.832036	0.816327	0.911408	0.930233	0.700853	0.888889	0.853071	0.784314	0.916047	0.816327	0.888716	0.888889	0.77448	0.851064	0.901018	0.888889	0.779061	0.851064	0.842205	0.930233	0.723174	0.930233	0.710769	0.727273	0.943409	0.727273	0.954975	0.727273	0.963434
		0.857143	0.827909	0.857143	0.86146	1.07692	0.304726	0.893617	0.795356	0.976744	0.546527	0.857143	0.843534	0.893617	0.875971	0.933333	0.675369	0.857143	0.858554	0.976744	0.690931	0.857143	0.88485	0.976744	0.541326	0.933333	0.785748	0.823529	0.89829	0.857143	0.863551	0.933333	0.668295	0.893617	0.833814	0.933333	0.695299	0.893617	0.786843	0.976744	0.571624	0.976744	0.562934	0.763636	0.933942	0.763636	0.93978	0.763636	0.950845
		0.897959	0.761392	0.897959	0.816618	1.12821	0.201209	0.93617	0.663502	1.02326	0.379088	0.897959	0.789689	0.93617	0.774428	0.977778	0.509547	0.897959	0.812903	1.02326	0.492078	0.897959	0.840732	1.02326	0.342395	0.977778	0.652265	0.862745	0.872254	0.897959	0.824864	0.977778	0.524499	0.93617	0.718665	0.977778	0.548535	0.93617	0.679212	1.02326	0.391113	1.02326	0.381325	0.8	0.918316	0.8	0.927525	0.8	0.940694
		0.938776	0.644595	0.938776	0.731786	1.17949	0.133212	0.978723	0.489961	1.06977	0.240634	0.938776	0.684557	0.978723	0.598924	1.02222	0.327888	0.938776	0.73218	1.06977	0.304742	0.938776	0.755748	1.06977	0.190639	1.02222	0.474066	0.901961	0.828864	0.938776	0.748589	1.02222	0.367934	0.978723	0.551819	1.02222	0.38807	0.978723	0.519985	1.06977	0.248483	1.06977	0.236775	0.836364	0.897029	0.836364	0.910529	0.836364	0.923663
		0.979592	0.495059	0.979592	0.605617	1.23077	0.0897164	1.02128	0.309065	1.11628	0.151957	0.979592	0.534397	1.02128	0.388684	1.06667	0.194456	0.979592	0.593659	1.11628	0.179455	0.979592	0.618322	1.11628	0.108931	1.06667	0.301623	0.941176	0.750038	0.979592	0.636819	1.06667	0.252664	1.02128	0.372268	1.06667	0.250327	1.02128	0.355411	1.11628	0.153302	1.11628	0.141911	0.872727	0.861282	0.872727	0.878111	0.872727	0.897381
		1.02041	0.334955	1.02041	0.431456	1.28205	0.0629314	1.06383	0.181522	1.16279	0.0984231	1.02041	0.349387	1.06383	0.215043	1.11111	0.111177	1.02041	0.413963	1.16279	0.110018	1.02041	0.43607	1.16279	0.063803	1.11111	0.176592	0.980392	0.614092	1.02041	0.465284	1.11111	0.163328	1.06383	0.217067	1.11111	0.1527	1.06383	0.216714	1.16279	0.104437	1.16279	0.0837909	0.909091	0.79105	0.909091	0.836215	0.909091	0.854043
		1.06122	0.212142	1.06122	0.28205	1.33333	0.0472592	1.10638	0.110514	1.2093	0.0691313	1.06122	0.21803	1.10638	0.121801	1.15556	0.0718391	1.06122	0.256004	1.2093	0.0728419	1.06122	0.279047	1.2093	0.0416	1.15556	0.109144	1.01961	0.443404	1.06122	0.3042	1.15556	0.108025	1.10638	0.134194	1.15556	0.10162	1.10638	0.12981	1.2093	0.075877	1.2093	0.0558631	0.945455	0.679718	0.945455	0.746173	0.945455	0.787709
		1.10204	0.130756	1.10204	0.175902	1.38462	0.0355725	1.14894	0.0709147	1.25581	0.047886	1.10204	0.1318	1.14894	0.0693537	1.2	0.0451016	1.10204	0.148042	1.25581	0.0499589	1.10204	0.167307	1.25581	0.0291341	1.2	0.0696116	1.05882	0.28815	1.10204	0.183434	1.2	0.074332	1.14894	0.0835362	1.2	0.0687672	1.14894	0.0798868	1.25581	0.0529625	1.25581	0.0406495	0.981818	0.498273	0.981818	0.593274	0.981818	0.621237
		1.14286	0.0839379	1.14286	0.111943	1.4359	0.0280537	1.19149	0.0477129	1.30233	0.0355638	1.14286	0.0813719	1.19149	0.0451995	1.24444	0.033163	1.14286	0.091603	1.30233	0.036848	1.14286	0.101691	1.30233	0.0191554	1.24444	0.0472493	1.09804	0.175969	1.14286	0.113814	1.24444	0.0516658	1.19149	0.0574055	1.24444	0.0491561	1.19149	0.0544115	1.30233	0.0390249	1.30233	0.0295983	1.01818	0.299521	1.01818	0.397518	1.01818	0.381551
		1.18367	0.0586205	1.18367	0.0758167	1.48718	0.024772	1.23404	0.0333058	1.34884	0.0256692	1.18367	0.0567632	1.23404	0.0306108	1.28889	0.0233539	1.18367	0.0602079	1.34884	0.02672	1.18367	0.067348	1.34884	0.0147946	1.28889	0.0329017	1.13725	0.113011	1.18367	0.0732412	1.28889	0.0388478	1.23404	0.0417458	1.28889	0.0384001	1.23404	0.0393581	1.34884	0.0298791	1.34884	0.0233349	1.05455	0.147341	1.05455	0.230828	1.05455	0.183126
		1.22449	0.0412575	1.22449	0.0507473	1.53846	0.0210194	1.2766	0.0228903	1.39535	0.0190701	1.22449	0.0384367	1.2766	0.0216647	1.33333	0.0175234	1.22449	0.042655	1.39535	0.019754	1.22449	0.048633	1.39535	0.0103601	1.33333	0.0240113	1.17647	0.0736381	1.22449	0.0506914	1.33333	0.0314287	1.2766	0.0301378	1.33333	0.0274232	1.2766	0.0290693	1.39535	0.0236131	1.39535	0.0161027	1.09091	0.0663039	1.09091	0.120031	1.09091	0.0772801
		1.26531	0.0304132	1.26531	0.0365882	1.58974	0.0107311	1.31915	0.0182739	1.44186	0.0146341	1.26531	0.0291291	1.31915	0.0144454	1.37778	0.0138795	1.26531	0.0315308	1.44186	0.0157782	1.26531	0.0368529	1.44186	0.00749813	1.37778	0.0181236	1.21569	0.0513893	1.26531	0.0335345	1.37778	0.0229314	1.31915	0.0241617	1.37778	0.0226382	1.31915	0.021874	1.44186	0.018474	1.44186	0.0134839	1.12727	0.0353509	1.12727	0.0690904	1.12727	0.0383561
		1.30612	0.0206283	1.30612	0.0265577	1.64103	0.00628042	1.3617	0.0122712	1.48837	0.0100569	1.30612	0.0202207	1.3617	0.0101607	1.42222	0.0100826	1.30612	0.0232466	1.48837	0.0111047	1.30612	0.0276717	1.48837	0.00634281	1.42222	0.0126599	1.2549	0.0378252	1.30612	0.0268455	1.42222	0.0207137	1.3617	0.0177201	1.42222	0.016465	1.3617	0.0164361	1.48837	0.0131588	1.48837	0.00964462	1.16364	0.0202097	1.16364	0.0390118	1.16364	0.0223596
		1.34694	0.0140807	1.34694	0.0181213	1.69231	0.00207004	1.40426	0.00859295	1.53488	0.00632731	1.34694	0.0156567	1.40426	0.00792401	1.46667	0.00715029	1.34694	0.0166217	1.53488	0.00813061	1.34694	0.0225436	1.53488	0.00386977	1.46667	0.00975532	1.29412	0.028385	1.34694	0.0202066	1.46667	0.0186783	1.40426	0.0134561	1.46667	0.0127757	1.40426	0.0127798	1.53488	0.0109887	1.53488	0.00730788	1.2	0.0147308	1.2	0.0226455	1.2	0.014845
		1.38776	0.0102934	1.38776	0.0126672	1.74359	0.000372916	1.44681	0.00640974	1.5814	0.00473911	1.38776	0.0123358	1.44681	0.0051834	1.51111	0.00459308	1.38776	0.0131995	1.5814	0.00684493	1.38776	0.019041	1.5814	0.00384411	1.51111	0.00744062	1.33333	0.0230322	1.38776	0.0166733	1.51111	0.0186309	1.44681	0.0102893	1.51111	0.00866282	1.44681	0.01001	1.5814	0.00773779	1.5814	0.00476512	1.23636	0.0102958	1.23636	0.0170562	1.23636	0.0101971
		1.42857	0.00563678	1.42857	0.00942112	1.79487	-0.000690185	1.48936	0.00510585	1.62791	0.00506763	1.42857	0.00996891	1.48936	0.00457075	1.55556	0.00305123	1.42857	0.0117147	1.62791	0.00449284	1.42857	0.018073	1.62791	0.00172337	1.55556	0.00477413	1.37255	0.0167875	1.42857	0.015159	1.55556	0.0219242	1.48936	0.00776918	1.55556	0.00742071	1.48936	0.00811898	1.62791	0.00516074	1.62791	0.0037847	1.27273	0.00702078	1.27273	0.0125614	1.27273	0.00769579
		1.46939	0.00430231	1.46939	0.00683506	1.84615	-0.00238195	1.53191	0.00456205	1.67442	0.00212935	1.46939	0.00788096	1.53191	0.00367092	1.6	0.0034096	1.46939	0.00777251	1.67442	0.00296816	1.46939	0.0151461	1.67442	0.00171311	1.6	0.00379902	1.41176	0.0162555	1.46939	0.0154873	1.6	0.0243835	1.53191	0.00558658	1.6	0.00547902	1.53191	0.00513856	1.67442	0.0036437	1.67442	0.00221536	1.30909	0.00585893	1.30909	0.00967925	1.30909	0.00646326
		1.5102	0.00262879	1.5102	0.00390831	1.89744	-0.00327647	1.57447	0.00224103	1.72093	0.00117452	1.5102	0.00829986	1.57447	0.00580016	1.64444	0.00114968	1.5102	0.00489022	1.72093	0.00190591	1.5102	0.017804	1.72093	-0.000243668	1.64444	0.00146121	1.45098	0.0155603	1.5102	0.0189497	1.64444	0.0172348	1.57447	0.00282	1.64444	0.00283065	1.57447	0.00249152	1.72093	0.00189111	1.72093	0.00164229	1.34545	0.00460371	1.34545	0.00684257	1.34545	0.0044138
		1.55102	0.000831587	1.55102	0.00300862	1.94872	-0.00591617	1.61702	0.000949497	1.76744	0.000743338	1.55102	0.00794622	1.61702	0.0078773	1.68889	0.00167353	1.55102	0.00371996	1.76744	-0.000329471	1.55102	0.0145463	1.76744	-0.0002385	1.68889	0.000768932	1.4902	0.0161192	1.55102	0.0108749	1.68889	0.00888995	1.61702	0.00288204	1.68889	0.00161075	1.61702	0.00203575	1.76744	-9.8972e-06	1.76744	6.81106e-06	1.38182	0.00257202	1.38182	0.00585537	1.38182	0.0042436
		1.59184	-0.000823242	1.59184	0.000319885	2	-0.00633891	1.65957	0.000446539	1.81395	-0.0013776	1.59184	0.0115934	1.65957	0.00714113	1.73333	-0.000153373	1.59184	0.00232161	1.81395	-0.000942151	1.59184	0.00730728	1.81395	-0.000837914	1.73333	0.000331707	1.52941	0.0205738	1.59184	0.00713612	1.73333	0.000557687	1.65957	0.000777928	1.73333	0.000306176	1.65957	0.00109064	1.81395	-0.00213597	1.81395	-0.00128014	1.41818	0.0031451	1.41818	0.00456666	1.41818	0.0031918
		1.63265	-0.000677622	1.63265	-0.000119015	2.05128	-0.00681599	1.70213	-0.000254111	1.86047	-0.00279236	1.63265	0.00684282	1.70213	0.00292612	1.77778	-0.000829452	1.63265	0.00162057	1.86047	-0.00211719	1.63265	0.00553615	1.86047	-0.00110122	1.77778	-0.00164122	1.56863	0.0177409	1.63265	0.00431985	1.77778	-0.00322115	1.70213	-0.000572655	1.77778	-0.00045232	1.70213	0.000263234	1.86047	-0.00289655	1.86047	-0.00152719	1.45455	0.00207483	1.45455	0.00377427	1.45455	0.00228219
		1.67347	-0.00193937	1.67347	-0.00110522	2.10256	-0.00806843	1.74468	-7.30139e-05	1.90698	-0.00368066	1.67347	0.00257893	1.74468	-0.000465004	1.82222	-0.000935361	1.67347	0.000842314	1.90698	-0.00335388	1.67347	0.0014923	1.90698	-0.00148141	1.82222	-0.0017522	1.60784	0.0172276	1.67347	2.53011e-05	1.82222	-0.00532556	1.74468	-0.00156302	1.82222	-0.00209067	1.74468	-0.000226398	1.90698	-0.00297213	1.90698	-0.00309053	1.49091	0.00183917	1.49091	0.00162042	1.49091	0.00250134
		1.71429	-0.00302935	1.71429	-0.00264406	2.15385	-0.00676447	1.78723	-0.00151552	1.95349	-0.00420286	1.71429	0.000582473	1.78723	-0.000581458	1.86667	-0.00194411	1.71429	-0.000451918	1.95349	-0.00318045	1.71429	-0.000699191	1.95349	-0.00212493	1.86667	-0.00210519	1.64706	0.00263956	1.71429	0.00123706	1.86667	-0.00886052	1.78723	-0.00195748	1.86667	-0.00211506	1.78723	-0.00275722	1.95349	-0.00433236	1.95349	-0.00372612	1.52727	0.000505518	1.52727	0.00138501	1.52727	0.00108065
		1.7551	-0.00283601	1.7551	-0.00304671	2.20513	-0.00915464	1.82979	-0.00143751	2	-0.00490608	1.7551	-0.00185901	1.82979	-0.00355207	1.91111	-0.00188802	1.7551	-0.00107216	2	-0.00508882	1.7551	-0.00249767	2	-0.00285792	1.91111	-0.00283581	1.68627	0.0038483	1.7551	-0.00253783	1.91111	-0.0093864	1.82979	-0.00207757	1.91111	-0.00326506	1.82979	-0.00231884	2	-0.00469747	2	-0.00355306	1.56364	0.000286342	1.56364	0.000712301	1.56364	0.000407347
		1.79592	-0.00362142	1.79592	-0.00302371	2.25641	-0.0100463	1.87234	-0.00201679	2.04651	-0.00626296	1.79592	-0.00292004	1.87234	-0.00336015	1.95556	-0.00282384	1.79592	-0.00165974	2.04651	-0.0041844	1.79592	-0.00364454	2.04651	-0.00255727	1.95556	-0.00371819	1.72549	-0.00222098	1.79592	-0.00316284	1.95556	-0.0110962	1.87234	-0.00293383	1.95556	-0.00464345	1.87234	-0.00296101	2.04651	-0.00525629	2.04651	-0.00464992	1.6	-0.000162469	1.6	0.000666325	1.6	0.001109
		1.83673	-0.00310646	1.83673	-0.00405858	2.30769	-0.0105261	1.91489	-0.00331558	2.09302	-0.00670427	1.83673	-0.00340696	1.91489	-0.00443359	2	-0.00314092	1.83673	-0.00239708	2.09302	-0.00596198	1.83673	-0.00497002	2.09302	-0.00276502	2	-0.00366353	1.76471	-0.00265723	1.83673	-0.00610755	2	-0.0123403	1.91489	-0.00493721	2	-0.00550005	1.91489	-0.00381804	2.09302	-0.00686994	2.09302	-0.00590866	1.63636	-0.000377549	1.63636	0.000108317	1.63636	0.000494706
		1.87755	-0.00296539	1.87755	-0.00425131	2.35897	-0.0110121	1.95745	-0.00294774	2.13953	-0.00768952	1.87755	-0.00533981	1.95745	-0.00514695	2.04444	-0.00413901	1.87755	-0.00330277	2.13953	-0.00587875	1.87755	-0.00760017	2.13953	-0.00319948	2.04444	-0.00416182	1.80392	-0.00617328	1.87755	-0.00570258	2.04444	-0.0142574	1.95745	-0.00510201	2.04444	-0.00650673	1.95745	-0.00484043	2.13953	-0.00611907	2.13953	-0.00581373	1.67273	-0.000219147	1.67273	-0.00127035	1.67273	-0.000695094
		1.91837	-0.00354914	1.91837	-0.00366524	2.41026	-0.0123079	2	-0.0038253	2.18605	-0.00725599	1.91837	-0.00396249	2	-0.00624426	2.08889	-0.004816	1.91837	-0.00353639	2.18605	-0.00629209	1.91837	-0.00757818	2.18605	-0.00319042	2.08889	-0.00438418	1.84314	-0.00683739	1.91837	-0.00778117	2.08889	-0.0146853	2	-0.00543919	2.08889	-0.00767534	2	-0.00554686	2.18605	-0.00744177	2.18605	-0.00652512	1.70909	-0.00117293	1.70909	-0.00069181	1.70909	-0.000824333
		1.95918	-0.000635083	1.95918	-0.00406706	NaN	NaN	2.04255	-0.00345631	NaN	NaN	1.95918	-0.00634392	2.04255	-0.00772284	2.13333	-0.00485974	1.95918	-0.00441668	2.23256	-0.00688233	1.95918	-0.00812416	2.23256	-0.00439355	2.13333	-0.00491032	1.88235	-0.010969	1.95918	-0.00959094	2.13333	-0.0158494	2.04255	-0.00618042	2.13333	-0.00689786	2.04255	-0.00541594	2.23256	-0.00900042	2.23256	-0.00677615	1.74545	-0.00134716	1.74545	-0.00219819	1.74545	-0.000568821
		2	8.07114e-05	2	-0.0029989	NaN	NaN	2.08511	-0.00384625	NaN	NaN	2	-0.00687413	2.08511	-0.00580887	2.17778	-0.00558023	2	-0.00545529	2.27907	-0.00701379	2	-0.0107994	NaN	NaN	2.17778	-0.00544781	1.92157	-0.0107257	2	-0.00739054	2.17778	-0.0183263	2.08511	-0.00675502	2.17778	-0.00801348	2.08511	-0.00658426	2.27907	-0.00932295	NaN	NaN	1.78182	-0.00150398	1.78182	-0.00196621	1.78182	-0.00133095
		2.04082	0.00410155	2.04082	-0.00171296	NaN	NaN	2.12766	-0.00561953	NaN	NaN	2.04082	-0.00851747	2.12766	-0.00777859	NaN	NaN	2.04082	-0.00530719	NaN	NaN	2.04082	-0.00988801	NaN	NaN	2.22222	-0.00637055	1.96078	-0.0115491	2.04082	-0.00989013	2.22222	-0.0176647	2.12766	-0.00606275	2.22222	-0.00839082	2.12766	-0.00745944	NaN	NaN	NaN	NaN	1.81818	-0.00100556	1.81818	-0.00211184	1.81818	-0.00167948
		2.08163	0.00560136	2.08163	0.000746606	NaN	NaN	NaN	NaN	NaN	NaN	2.08163	-0.00717555	NaN	NaN	NaN	NaN	2.08163	-0.0052827	NaN	NaN	2.08163	-0.0115642	NaN	NaN	NaN	NaN	2	-0.0136214	2.08163	-0.0103766	NaN	NaN	NaN	NaN	NaN	NaN	NaN	NaN	NaN	NaN	NaN	NaN	1.85455	-0.00206217	1.85455	-0.00219584	1.85455	-0.00265741
		NaN	NaN	2.12245	0.00645317	NaN	NaN	NaN	NaN	NaN	NaN	2.12245	-0.00929419	NaN	NaN	NaN	NaN	NaN	NaN	NaN	NaN	2.12245	-0.0125396	NaN	NaN	NaN	NaN	2.03922	-0.014878	2.12245	-0.0106489	NaN	NaN	NaN	NaN	NaN	NaN	NaN	NaN	NaN	NaN	NaN	NaN	NaN	NaN	1.89091	-0.00239907	1.89091	-0.00183887
		NaN	NaN	NaN	NaN	NaN	NaN	NaN	NaN	NaN	NaN	NaN	NaN	NaN	NaN	NaN	NaN	NaN	NaN	NaN	NaN	NaN	NaN	NaN	NaN	NaN	NaN	2.07843	-0.0142658	NaN	NaN	NaN	NaN	NaN	NaN	NaN	NaN	NaN	NaN	NaN	NaN	NaN	NaN	NaN	NaN	NaN	NaN	1.92727	-0.00147207
		NaN	NaN	NaN	NaN	NaN	NaN	NaN	NaN	NaN	NaN	NaN	NaN	NaN	NaN	NaN	NaN	NaN	NaN	NaN	NaN	NaN	NaN	NaN	NaN	NaN	NaN	2.11765	-0.0160672	NaN	NaN	NaN	NaN	NaN	NaN	NaN	NaN	NaN	NaN	NaN	NaN	NaN	NaN	NaN	NaN	NaN	NaN	NaN	NaN
		NaN	NaN	NaN	NaN	NaN	NaN	NaN	NaN	NaN	NaN	NaN	NaN	NaN	NaN	NaN	NaN	NaN	NaN	NaN	NaN	NaN	NaN	NaN	NaN	NaN	NaN	NaN	NaN	NaN	NaN	NaN	NaN	NaN	NaN	NaN	NaN	NaN	NaN	NaN	NaN	NaN	NaN	NaN	NaN	NaN	NaN	NaN	NaN
		NaN	NaN	NaN	NaN	NaN	NaN	NaN	NaN	NaN	NaN	NaN	NaN	NaN	NaN	NaN	NaN	NaN	NaN	NaN	NaN	NaN	NaN	NaN	NaN	NaN	NaN	NaN	NaN	NaN	NaN	NaN	NaN	NaN	NaN	NaN	NaN	NaN	NaN	NaN	NaN	NaN	NaN	NaN	NaN	NaN	NaN	NaN	NaN
		NaN	NaN	NaN	NaN	NaN	NaN	NaN	NaN	NaN	NaN	NaN	NaN	NaN	NaN	NaN	NaN	NaN	NaN	NaN	NaN	NaN	NaN	NaN	NaN	NaN	NaN	NaN	NaN	NaN	NaN	NaN	NaN	NaN	NaN	NaN	NaN	NaN	NaN	NaN	NaN	NaN	NaN	NaN	NaN	NaN	NaN	NaN	NaN
		NaN	NaN	NaN	NaN	NaN	NaN	NaN	NaN	NaN	NaN	NaN	NaN	NaN	NaN	NaN	NaN	NaN	NaN	NaN	NaN	NaN	NaN	NaN	NaN	NaN	NaN	NaN	NaN	NaN	NaN	NaN	NaN	NaN	NaN	NaN	NaN	NaN	NaN	NaN	NaN	NaN	NaN	NaN	NaN	NaN	NaN	NaN	NaN
		NaN	NaN	NaN	NaN	NaN	NaN	NaN	NaN	NaN	NaN	NaN	NaN	NaN	NaN	NaN	NaN	NaN	NaN	NaN	NaN	NaN	NaN	NaN	NaN	NaN	NaN	NaN	NaN	NaN	NaN	NaN	NaN	NaN	NaN	NaN	NaN	NaN	NaN	NaN	NaN	NaN	NaN	NaN	NaN	NaN	NaN	NaN	NaN
		NaN	NaN	NaN	NaN	NaN	NaN	NaN	NaN	NaN	NaN	NaN	NaN	NaN	NaN	NaN	NaN	NaN	NaN	NaN	NaN	NaN	NaN	NaN	NaN	NaN	NaN	NaN	NaN	NaN	NaN	NaN	NaN	NaN	NaN	NaN	NaN	NaN	NaN	NaN	NaN	NaN	NaN	NaN	NaN	NaN	NaN	NaN	NaN
		NaN	NaN	NaN	NaN	NaN	NaN	NaN	NaN	NaN	NaN	NaN	NaN	NaN	NaN	NaN	NaN	NaN	NaN	NaN	NaN	NaN	NaN	NaN	NaN	NaN	NaN	NaN	NaN	NaN	NaN	NaN	NaN	NaN	NaN	NaN	NaN	NaN	NaN	NaN	NaN	NaN	NaN	NaN	NaN	NaN	NaN	NaN	NaN
[truncated: 156 more columns]

## Sheet: Suppl. Figure 2c
Suppl. Fig. 2c	Particle	1		2		3		4		5		6		7		8		9		10		11		12		13		14		15		16		17		18		19		20		21		22		23		24
		Radius (normalized)	Intensity (normalized)	Radius (normalized)	Intensity (normalized)	Radius (normalized)	Intensity (normalized)	Radius (normalized)	Intensity (normalized)	Radius (normalized)	Intensity (normalized)	Radius (normalized)	Intensity (normalized)	Radius (normalized)	Intensity (normalized)	Radius (normalized)	Intensity (normalized)	Radius (normalized)	Intensity (normalized)	Radius (normalized)	Intensity (normalized)	Radius (normalized)	Intensity (normalized)	Radius (normalized)	Intensity (normalized)	Radius (normalized)	Intensity (normalized)	Radius (normalized)	Intensity (normalized)	Radius (normalized)	Intensity (normalized)	Radius (normalized)	Intensity (normalized)	Radius (normalized)	Intensity (normalized)	Radius (normalized)	Intensity (normalized)	Radius (normalized)	Intensity (normalized)	Radius (normalized)	Intensity (normalized)	Radius (normalized)	Intensity (normalized)	Radius (normalized)	Intensity (normalized)	Radius (normalized)	Intensity (normalized)	Radius (normalized)	Intensity (normalized)
	TRITC-cadaverine	0	1.05584	0	1.08968	0	0.922667	0	1.07339	0	0.973469	1.29699e-18	1.02875	-1.46438e-18	0.957336	-1.50343e-18	1.03871	0	0.904687	0	1.04879	0	0.938141	-1.50343e-18	0.891808	-1.50343e-18	0.942996	-1.43489e-18	0.911786	-1.46438e-18	0.972486	-1.39206e-18	1.04326	-1.4273e-18	0.930572	0	0.865599	0	0.969993	-2.73904e-18	0.909949	0	1.03709	0	0.984643	0	0.99878	0	0.963758
		0.0224719	1.00877	0.0240964	1.04192	0.021978	0.963447	0.020202	1.02909	0.028169	0.983592	0.0186916	1.03114	0.025974	1.02253	0.0266667	0.990542	0.0229885	0.987395	0.0229885	0.998764	0.0229885	0.952421	0.0266667	0.974454	0.0266667	0.968016	0.0246914	0.98235	0.025974	1.01686	0.0246914	1.04295	0.0253165	0.96418	0.0206186	0.97467	0.0289855	0.985979	0.0210526	1.01442	0.0235294	1.00878	0.0273973	1.01033	0.0298507	0.988133	0.0235294	1.03023
		0.0449438	1.03375	0.0481928	1.00137	0.043956	1.00161	0.040404	1.02203	0.056338	1.00137	0.0373832	0.977147	0.0519481	1.00604	0.0533333	1.02506	0.045977	0.963394	0.045977	1.01209	0.045977	1.00422	0.0533333	1.02411	0.0533333	0.980282	0.0493827	0.974514	0.0519481	0.991318	0.0493827	1.03661	0.0506329	0.986952	0.0412371	0.979384	0.057971	1.01382	0.0421053	1.00476	0.0470588	1.01747	0.0547945	1.01368	0.0597015	0.983319	0.0470588	1.00345
		0.0674157	1.01714	0.0722892	1.00068	0.0659341	0.992485	0.0606061	1.00049	0.084507	0.996696	0.0560748	0.973037	0.0779221	1.00904	0.08	1.02016	0.0689655	0.99678	0.0689655	1.02434	0.0689655	1.00404	0.08	1.00968	0.08	1.00415	0.0740741	1.0087	0.0779221	0.998363	0.0740741	0.997855	0.0759494	1.00957	0.0618557	0.961647	0.0869565	0.978609	0.0631579	1.00797	0.0705882	1.01224	0.0821918	0.979489	0.0895522	0.96308	0.0705882	1.01148
		0.0898876	1.01182	0.0963855	1.02654	0.0879121	1.01629	0.0808081	1.01611	0.112676	1.00426	0.0747664	0.99326	0.103896	0.98407	0.106667	1.00235	0.091954	1.00102	0.091954	0.988785	0.091954	0.992137	0.106667	1.00021	0.106667	1.00332	0.0987654	1.01744	0.103896	1.00727	0.0987654	1.01655	0.101266	1.00578	0.0824742	0.998312	0.115942	1.02694	0.0842105	0.993261	0.0941176	1.00137	0.109589	0.988933	0.119403	0.999091	0.0941176	0.981265
		0.11236	0.999148	0.120482	1.00251	0.10989	1.00101	0.10101	1.01026	0.140845	0.999168	0.0934579	1.00261	0.12987	0.988865	0.133333	0.989562	0.114943	1.00311	0.114943	0.984773	0.114943	1.00925	0.133333	1.00284	0.133333	1.00466	0.123457	1.0136	0.12987	0.994587	0.123457	1.01763	0.126582	1.02443	0.103093	1.01971	0.144928	0.991273	0.105263	1.00849	0.117647	1.00721	0.136986	0.996447	0.149254	1.01946	0.117647	0.985885
		0.134831	0.994555	0.144578	1.00857	0.131868	0.986336	0.121212	1.01119	0.169014	0.994783	0.11215	1.02237	0.155844	0.986969	0.16	1.00772	0.137931	1.00948	0.137931	1.00243	0.137931	0.979862	0.16	1.01473	0.16	1.02648	0.148148	0.979323	0.155844	1.00436	0.148148	1.00216	0.151899	1.0166	0.123711	1.01876	0.173913	1.00225	0.126316	1.00987	0.141176	1.00707	0.164384	1.0054	0.179104	1.02237	0.141176	1.00605
		0.157303	0.985274	0.168675	0.998301	0.153846	0.989973	0.141414	0.992294	0.197183	1.0105	0.130841	1.02974	0.181818	0.999006	0.186667	0.994626	0.16092	1.00458	0.16092	0.985297	0.16092	0.987348	0.186667	0.998777	0.186667	1.00807	0.17284	1.01645	0.181818	0.995206	0.17284	0.990317	0.177215	1.01245	0.14433	1.00793	0.202899	0.984638	0.147368	0.979239	0.164706	0.995483	0.191781	0.988317	0.208955	1.01502	0.164706	0.99985
		0.179775	1.0048	0.192771	0.992195	0.175824	0.996599	0.161616	1.00697	0.225352	1.00964	0.149533	1.03175	0.207792	1.00073	0.213333	0.990182	0.183908	1.00538	0.183908	0.985203	0.183908	1.01422	0.213333	0.985509	0.213333	1.00382	0.197531	1.00536	0.207792	0.995827	0.197531	1.00036	0.202532	0.993738	0.164948	1.00912	0.231884	1.01649	0.168421	0.992273	0.188235	0.984682	0.219178	1.01105	0.238806	1.00952	0.188235	1.00647
		0.202247	1.00706	0.216867	0.997019	0.197802	1.00372	0.181818	0.989787	0.253521	0.998084	0.168224	1.00625	0.233766	1.00276	0.24	0.979794	0.206897	1.00213	0.206897	1.01267	0.206897	1.00195	0.24	0.989693	0.24	1.0012	0.222222	1.00117	0.233766	0.996205	0.222222	0.972682	0.227848	0.986297	0.185567	1.01234	0.26087	0.998095	0.189474	1.01088	0.211765	0.987457	0.246575	1.00636	0.268657	0.996543	0.211765	1.0014
		0.224719	0.977015	0.240964	0.972814	0.21978	1.00442	0.20202	0.984864	0.28169	0.985988	0.186916	1.00137	0.25974	1.00545	0.266667	0.970422	0.229885	1.01412	0.229885	1.00442	0.229885	1.00697	0.266667	0.983951	0.266667	0.998479	0.246914	0.983461	0.25974	0.998385	0.246914	0.965834	0.253165	0.976147	0.206186	0.996664	0.289855	1.01027	0.210526	0.992157	0.235294	0.987015	0.273973	0.995899	0.298507	1.00409	0.235294	1.00415
		0.247191	0.969437	0.26506	0.97631	0.241758	1.00757	0.222222	0.981913	0.309859	0.992651	0.205607	0.991357	0.285714	0.992732	0.293333	0.969636	0.252874	1.00771	0.252874	1.00296	0.252874	1.0221	0.293333	0.978747	0.293333	0.997366	0.271605	0.992712	0.285714	1.00769	0.271605	0.960457	0.278481	0.978072	0.226804	0.998239	0.318841	1.00678	0.231579	1.0011	0.258824	0.985638	0.30137	0.997307	0.328358	0.978522	0.258824	0.994729
		0.269663	0.975697	0.289157	0.986404	0.263736	1.00678	0.242424	0.98409	0.338028	0.99213	0.224299	0.986923	0.311688	0.997832	0.32	0.96496	0.275862	1.01623	0.275862	1.00209	0.275862	1.01396	0.32	0.981665	0.32	1.00378	0.296296	0.984193	0.311688	0.990383	0.296296	0.976312	0.303797	0.963394	0.247423	0.997893	0.347826	1.00452	0.252632	1.00048	0.282353	0.979976	0.328767	1.00582	0.358209	0.97521	0.282353	1.00155
		0.292135	0.977996	0.313253	0.980595	0.285714	0.994842	0.262626	0.976165	0.366197	0.985885	0.242991	0.984187	0.337662	1.00171	0.346667	0.961112	0.298851	1.00463	0.298851	0.994253	0.298851	1.03697	0.346667	0.98026	0.346667	1.0036	0.320988	0.974359	0.337662	0.989701	0.320988	0.968619	0.329114	0.972638	0.268041	0.998249	0.376812	0.990686	0.273684	0.991884	0.305882	0.974786	0.356164	0.997165	0.38806	0.985229	0.305882	0.995185
		0.314607	0.967542	0.337349	0.985221	0.307692	0.992389	0.282828	0.988525	0.394366	1.00009	0.261682	0.98838	0.363636	0.990131	0.373333	0.948655	0.321839	0.985424	0.321839	0.996102	0.321839	1.02264	0.373333	0.979796	0.373333	1.00382	0.345679	0.9736	0.363636	0.988589	0.345679	0.974675	0.35443	0.973849	0.28866	1.00649	0.405797	0.985475	0.294737	0.987519	0.329412	0.982844	0.383562	0.991094	0.41791	0.970276	0.329412	0.985792
		0.337079	0.975215	0.361446	0.97617	0.32967	0.987552	0.30303	0.980363	0.422535	0.986669	0.280374	0.996111	0.38961	0.991026	0.4	0.953188	0.344828	1.00459	0.344828	0.98798	0.344828	1.00053	0.4	0.968231	0.4	1.00205	0.37037	0.964499	0.38961	0.983101	0.37037	0.96868	0.379747	0.96564	0.309278	1.00398	0.434783	0.985322	0.315789	1.00327	0.352941	0.982505	0.410959	0.994344	0.447761	0.977517	0.352941	0.996028
		0.359551	0.974922	0.385542	0.96836	0.351648	0.997526	0.323232	0.984758	0.450704	0.981835	0.299065	0.979742	0.415584	0.983433	0.426667	0.959039	0.367816	1.01159	0.367816	0.978216	0.367816	1.00818	0.426667	0.961995	0.426667	0.992366	0.395062	0.969587	0.415584	0.984497	0.395062	0.968923	0.405063	0.971537	0.329897	1.00893	0.463768	0.985358	0.336842	0.986694	0.376471	0.980175	0.438356	0.984609	0.477612	0.967911	0.376471	0.97426
		0.382022	0.969414	0.409639	0.968614	0.373626	0.991732	0.343434	0.982036	0.478873	0.982825	0.317757	0.978955	0.441558	0.971902	0.453333	0.952579	0.390805	1.00852	0.390805	0.991947	0.390805	1.01226	0.453333	0.966931	0.453333	0.981759	0.419753	0.971084	0.441558	0.977122	0.419753	0.971223	0.43038	0.969683	0.350515	1.00565	0.492754	0.969424	0.357895	0.983254	0.4	0.973851	0.465753	0.980028	0.507463	0.973589	0.4	0.9762
		0.404494	0.968151	0.433735	0.980812	0.395604	0.985228	0.363636	0.983745	0.507042	0.988288	0.336449	0.991555	0.467532	0.970182	0.48	0.946863	0.413793	1.0057	0.413793	0.986772	0.413793	1.00702	0.48	0.970491	0.48	0.990116	0.444444	0.956102	0.467532	0.97222	0.444444	0.969548	0.455696	0.96878	0.371134	1.00377	0.521739	0.958211	0.378947	0.992137	0.423529	0.978064	0.493151	0.973389	0.537313	0.961828	0.423529	0.978687
		0.426966	0.97285	0.457831	0.971806	0.417582	0.985424	0.383838	0.984032	0.535211	0.993032	0.35514	0.99089	0.493506	0.966463	0.506667	0.94828	0.436782	1.01237	0.436782	0.973888	0.436782	1.00948	0.506667	0.9625	0.506667	0.985483	0.469136	0.955793	0.493506	0.974626	0.469136	0.978212	0.481013	0.959343	0.391753	1.0031	0.550725	0.950059	0.4	0.985437	0.447059	0.96531	0.520548	0.960484	0.567164	0.958205	0.447059	0.972408
		0.449438	0.974696	0.481928	0.973307	0.43956	0.98849	0.40404	0.982886	0.56338	0.993554	0.373832	0.986633	0.519481	0.950498	0.533333	0.932342	0.45977	1.01283	0.45977	0.982151	0.45977	1.01146	0.533333	0.969107	0.533333	0.991169	0.493827	0.948612	0.519481	0.962108	0.493827	0.965898	0.506329	0.963717	0.412371	0.993994	0.57971	0.951088	0.421053	0.98559	0.470588	0.974896	0.547945	0.954853	0.597015	0.958255	0.470588	0.967684
		0.47191	0.970573	0.506024	0.9668	0.461538	0.976333	0.424242	0.984022	0.591549	0.974783	0.392523	0.97811	0.545455	0.953309	0.56	0.928234	0.482759	1.00726	0.482759	0.987091	0.482759	1.01871	0.56	0.943401	0.56	0.98262	0.518519	0.947359	0.545455	0.955472	0.518519	0.960143	0.531646	0.949835	0.43299	0.997827	0.608696	0.949298	0.442105	0.979577	0.494118	0.977568	0.575342	0.949101	0.626866	0.963385	0.494118	0.960833
		0.494382	0.974989	0.53012	0.962595	0.483516	0.976458	0.444444	0.980847	0.619718	0.963646	0.411215	0.976704	0.571429	0.942673	0.586667	0.933071	0.505747	1.00649	0.505747	0.976516	0.505747	1.02006	0.586667	0.940172	0.586667	0.984758	0.54321	0.945005	0.571429	0.958666	0.54321	0.951895	0.556962	0.945325	0.453608	0.989957	0.637681	0.935421	0.463158	0.987091	0.517647	0.970947	0.60274	0.950765	0.656716	0.935972	0.517647	0.951476
		0.516854	0.971566	0.554217	0.95963	0.505495	0.962774	0.464646	0.972872	0.647887	0.961067	0.429907	0.974743	0.597403	0.944313	0.613333	0.926578	0.528736	1.00986	0.528736	0.978996	0.528736	1.01635	0.613333	0.940296	0.613333	0.985216	0.567901	0.944839	0.597403	0.937966	0.567901	0.947457	0.582278	0.943564	0.474227	0.988821	0.666667	0.934598	0.484211	0.96314	0.541176	0.966292	0.630137	0.940151	0.686567	0.937858	0.541176	0.942287
		0.539326	0.974307	0.578313	0.94783	0.527473	0.969837	0.484848	0.953587	0.676056	0.95436	0.448598	0.977861	0.623377	0.946283	0.64	0.927142	0.551724	1.00417	0.551724	0.97765	0.551724	1.01593	0.64	0.943354	0.64	0.977502	0.592593	0.939957	0.623377	0.938886	0.592593	0.947005	0.607595	0.934113	0.494845	0.983522	0.695652	0.919376	0.505263	0.971462	0.564706	0.953185	0.657534	0.933837	0.716418	0.922958	0.564706	0.939595
		0.561798	0.963202	0.60241	0.946791	0.549451	0.964736	0.505051	0.959766	0.704225	0.939947	0.46729	0.973527	0.649351	0.941412	0.666667	0.917305	0.574713	0.996172	0.574713	0.970389	0.574713	1.00698	0.666667	0.931805	0.666667	0.976969	0.617284	0.93415	0.649351	0.920433	0.617284	0.947713	0.632911	0.924784	0.515464	0.974122	0.724638	0.912211	0.526316	0.966363	0.588235	0.943234	0.684932	0.927938	0.746269	0.91739	0.588235	0.933777
		0.58427	0.967412	0.626506	0.942917	0.571429	0.967781	0.525253	0.962559	0.732394	0.924728	0.485981	0.963895	0.675325	0.935321	0.693333	0.912625	0.597701	0.994054	0.597701	0.973932	0.597701	1.00108	0.693333	0.922101	0.693333	0.974717	0.641975	0.932385	0.675325	0.922982	0.641975	0.933012	0.658228	0.921551	0.536082	0.970906	0.753623	0.894179	0.547368	0.967223	0.611765	0.932286	0.712329	0.921506	0.776119	0.902542	0.611765	0.93077
		0.606742	0.958062	0.650602	0.950171	0.593407	0.95761	0.545455	0.961558	0.760563	0.907605	0.504673	0.961835	0.701299	0.930511	0.72	0.89647	0.62069	0.989455	0.62069	0.976021	0.62069	1.00857	0.72	0.924277	0.72	0.962457	0.666667	0.930381	0.701299	0.914244	0.666667	0.919099	0.683544	0.914164	0.556701	0.967122	0.782609	0.890557	0.568421	0.95635	0.635294	0.942362	0.739726	0.912613	0.80597	0.888615	0.635294	0.939424
		0.629213	0.958386	0.674699	0.936794	0.615385	0.962731	0.565657	0.961164	0.788732	0.882787	0.523364	0.959071	0.727273	0.921611	0.746667	0.89023	0.643678	0.984564	0.643678	0.968017	0.643678	0.99578	0.746667	0.920219	0.746667	0.968991	0.691358	0.937066	0.727273	0.90472	0.691358	0.912833	0.708861	0.898254	0.57732	0.957217	0.811594	0.853931	0.589474	0.956772	0.658824	0.932731	0.767123	0.90293	0.835821	0.859825	0.658824	0.919957
		0.651685	0.957087	0.698795	0.932153	0.637363	0.957305	0.585859	0.955657	0.816901	0.858008	0.542056	0.95886	0.753247	0.906713	0.773333	0.889881	0.666667	0.983436	0.666667	0.968616	0.666667	0.991923	0.773333	0.912266	0.773333	0.959661	0.716049	0.937284	0.753247	0.898961	0.716049	0.912504	0.734177	0.892829	0.597938	0.950397	0.84058	0.843324	0.610526	0.956778	0.682353	0.926345	0.794521	0.896017	0.865672	0.839433	0.682353	0.904735
		0.674157	0.958783	0.722892	0.920548	0.659341	0.955453	0.606061	0.943888	0.84507	0.837988	0.560748	0.955158	0.779221	0.904531	0.8	0.877771	0.689655	0.983024	0.689655	0.956747	0.689655	0.989916	0.8	0.912159	0.8	0.963696	0.740741	0.927857	0.779221	0.889707	0.740741	0.908727	0.759494	0.87211	0.618557	0.940536	0.869565	0.795262	0.631579	0.956641	0.705882	0.927019	0.821918	0.865878	0.895522	0.786621	0.705882	0.889046
		0.696629	0.960422	0.746988	0.928146	0.681319	0.95284	0.626263	0.94387	0.873239	0.802763	0.579439	0.942147	0.805195	0.892318	0.826667	0.868066	0.712644	0.975899	0.712644	0.954261	0.712644	0.989684	0.826667	0.889053	0.826667	0.952365	0.765432	0.913118	0.805195	0.876837	0.765432	0.914482	0.78481	0.861604	0.639175	0.938348	0.898551	0.759077	0.652632	0.949121	0.729412	0.921983	0.849315	0.843341	0.925373	0.74031	0.729412	0.872527
		0.719101	0.951063	0.771084	0.916962	0.703297	0.956596	0.646465	0.938714	0.901408	0.756976	0.598131	0.942734	0.831169	0.873491	0.853333	0.860411	0.735632	0.980807	0.735632	0.952193	0.735632	0.989205	0.853333	0.879261	0.853333	0.939678	0.790123	0.915575	0.831169	0.862189	0.790123	0.894431	0.810127	0.849799	0.659794	0.929287	0.927536	0.704384	0.673684	0.944186	0.752941	0.910878	0.876712	0.811793	0.955224	0.686852	0.752941	0.859288
		0.741573	0.954472	0.795181	0.913984	0.725275	0.951786	0.666667	0.93871	0.929577	0.69944	0.616822	0.936415	0.857143	0.85012	0.88	0.838317	0.758621	0.974283	0.758621	0.940641	0.758621	0.984216	0.88	0.866501	0.88	0.915066	0.814815	0.903439	0.857143	0.838988	0.814815	0.891771	0.835443	0.833546	0.680412	0.923973	0.956522	0.628842	0.694737	0.942284	0.776471	0.90329	0.90411	0.774445	0.985075	0.613214	0.776471	0.84687
		0.764045	0.946641	0.819277	0.907198	0.747253	0.945865	0.686869	0.937767	0.957746	0.624002	0.635514	0.933443	0.883117	0.82056	0.906667	0.811335	0.781609	0.968416	0.781609	0.935048	0.781609	0.96379	0.906667	0.839424	0.906667	0.888116	0.839506	0.892214	0.883117	0.829053	0.839506	0.884236	0.860759	0.807835	0.701031	0.911629	0.985507	0.543235	0.715789	0.947348	0.8	0.897674	0.931507	0.708462	1.01493	0.510342	0.8	0.834042
		0.786517	0.944886	0.843373	0.90438	0.769231	0.933936	0.707071	0.92883	0.985915	0.528602	0.654206	0.926435	0.909091	0.782679	0.933333	0.765149	0.804598	0.962051	0.804598	0.919602	0.804598	0.955204	0.933333	0.795105	0.933333	0.841578	0.864198	0.875704	0.909091	0.790691	0.864198	0.860525	0.886076	0.781628	0.721649	0.901547	1.01449	0.447476	0.736842	0.934625	0.823529	0.87966	0.958904	0.612859	1.04478	0.419393	0.823529	0.810546
		0.808989	0.938142	0.86747	0.89132	0.791209	0.932322	0.727273	0.934979	1.01408	0.429554	0.672897	0.920762	0.935065	0.707951	0.96	0.678735	0.827586	0.959024	0.827586	0.901174	0.827586	0.944196	0.96	0.702388	0.96	0.74965	0.888889	0.866759	0.935065	0.745307	0.888889	0.839261	0.911392	0.737733	0.742268	0.89167	1.04348	0.363193	0.757895	0.931237	0.847059	0.871274	0.986301	0.501614	1.07463	0.330209	0.847059	0.786593
		0.831461	0.931285	0.891566	0.874266	0.813187	0.923651	0.747475	0.928319	1.04225	0.33453	0.691589	0.919095	0.961039	0.602494	0.986667	0.52322	0.850575	0.953083	0.850575	0.895945	0.850575	0.927246	0.986667	0.571603	0.986667	0.603914	0.91358	0.842648	0.961039	0.670301	0.91358	0.785756	0.936709	0.684786	0.762887	0.892046	1.07246	0.283521	0.778947	0.926529	0.870588	0.844848	1.0137	0.371677	1.10448	0.252138	0.870588	0.75804
		0.853933	0.918611	0.915663	0.833038	0.835165	0.913108	0.767677	0.920759	1.07042	0.250266	0.71028	0.909626	0.987013	0.469437	1.01333	0.331599	0.873563	0.931494	0.873563	0.878098	0.873563	0.917201	1.01333	0.406281	1.01333	0.415136	0.938272	0.803508	0.987013	0.561512	0.938272	0.74483	0.962025	0.582968	0.783505	0.87636	1.10145	0.225166	0.8	0.910143	0.894118	0.817473	1.0411	0.249657	1.13433	0.195698	0.894118	0.716827
		0.876404	0.905242	0.939759	0.771598	0.857143	0.901813	0.787879	0.908818	1.09859	0.184091	0.728972	0.905069	1.01299	0.334089	1.04	0.174528	0.896552	0.904409	0.896552	0.856941	0.896552	0.897865	1.04	0.255332	1.04	0.248021	0.962963	0.742317	1.01299	0.405955	0.962963	0.658344	0.987342	0.439549	0.804124	0.868348	1.13043	0.173638	0.821053	0.900588	0.917647	0.771888	1.06849	0.161889	1.16418	0.15653	0.917647	0.668688
		0.898876	0.871	0.963855	0.665696	0.879121	0.884984	0.808081	0.898145	1.12676	0.134403	0.747664	0.905542	1.03896	0.206657	1.06667	0.0904632	0.91954	0.861499	0.91954	0.82962	0.91954	0.861008	1.06667	0.153782	1.06667	0.140438	0.987654	0.608528	1.03896	0.257732	0.987654	0.554928	1.01266	0.278948	0.824742	0.857563	1.15942	0.136206	0.842105	0.892117	0.941176	0.712171	1.09589	0.0985474	1.19403	0.123629	0.941176	0.603285
		0.921348	0.829007	0.987952	0.484616	0.901099	0.860371	0.828283	0.896044	1.15493	0.0986692	0.766355	0.893822	1.06494	0.12752	1.09333	0.0543618	0.942529	0.781178	0.942529	0.772051	0.942529	0.799707	1.09333	0.100915	1.09333	0.0894083	1.01235	0.434538	1.06494	0.155044	1.01235	0.446334	1.03797	0.155021	0.845361	0.844035	1.18841	0.109059	0.863158	0.877623	0.964706	0.627448	1.12329	0.0658714	1.22388	0.101532	0.964706	0.514638
		0.94382	0.77403	1.01205	0.287405	0.923077	0.835337	0.848485	0.886951	1.1831	0.0793913	0.785047	0.887013	1.09091	0.079516	1.12	0.0387144	0.965517	0.673296	0.965517	0.668342	0.965517	0.682817	1.12	0.0769717	1.12	0.0611315	1.03704	0.266788	1.09091	0.104439	1.03704	0.33994	1.06329	0.0836601	0.865979	0.819729	1.21739	0.084389	0.884211	0.85922	0.988235	0.514911	1.15068	0.0448478	1.25373	0.0819177	0.988235	0.417839
		0.966292	0.687455	1.03614	0.15344	0.945055	0.780819	0.868687	0.876034	1.21127	0.0622376	0.803738	0.878892	1.11688	0.0524661	1.14667	0.0278485	0.988506	0.518363	0.988506	0.496229	0.988506	0.511504	1.14667	0.0586889	1.14667	0.0489712	1.06173	0.155475	1.11688	0.0764023	1.06173	0.249878	1.08861	0.0496105	0.886598	0.803515	1.24638	0.0668099	0.905263	0.82463	1.01176	0.40075	1.17808	0.0353742	1.28358	0.0653107	1.01176	0.309939
		0.988764	0.552082	1.06024	0.0884568	0.967033	0.678947	0.888889	0.855437	1.23944	0.0509387	0.82243	0.871005	1.14286	0.0412938	1.17333	0.0235739	1.01149	0.338046	1.01149	0.308353	1.01149	0.309562	1.17333	0.0465809	1.17333	0.0371052	1.08642	0.103131	1.14286	0.0665293	1.08642	0.186515	1.11392	0.0316645	0.907216	0.78426	1.27536	0.0583345	0.926316	0.774782	1.03529	0.300251	1.20548	0.0264863	1.31343	0.0516097	1.03529	0.223008
		1.01124	0.369085	1.08434	0.0586396	0.989011	0.508038	0.909091	0.835749	1.26761	0.0397682	0.841121	0.868507	1.16883	0.0327916	1.2	0.0172372	1.03448	0.20006	1.03448	0.173337	1.03448	0.176749	1.2	0.0376393	1.2	0.0282275	1.11111	0.0702216	1.16883	0.0599413	1.11111	0.139002	1.13924	0.0223935	0.927835	0.739494	1.30435	0.043646	0.947368	0.701567	1.05882	0.223338	1.23288	0.02293	1.34328	0.039856	1.05882	0.15972
		1.03371	0.21092	1.10843	0.0438098	1.01099	0.30625	0.929293	0.811902	1.29577	0.035469	0.859813	0.856166	1.19481	0.0274239	1.22667	0.0149084	1.05747	0.123059	1.05747	0.101016	1.05747	0.102642	1.22667	0.0331577	1.22667	0.023789	1.1358	0.054735	1.19481	0.0583987	1.1358	0.107246	1.16456	0.0184296	0.948454	0.6929	1.33333	0.0366509	0.968421	0.585633	1.08235	0.168511	1.26027	0.0178564	1.37313	0.0331411	1.08235	0.112701
		1.05618	0.113563	1.13253	0.0340515	1.03297	0.162817	0.949495	0.762625	1.32394	0.0271998	0.878505	0.847133	1.22078	0.0208997	1.25333	0.0117941	1.08046	0.078325	1.08046	0.0658084	1.08046	0.0679164	1.25333	0.0270124	1.25333	0.0206892	1.16049	0.0410409	1.22078	0.0533692	1.16049	0.0846371	1.18987	0.0161593	0.969072	0.617506	1.36232	0.0276628	0.989474	0.456711	1.10588	0.129692	1.28767	0.0166945	1.40299	0.0270381	1.10588	0.0822572
		1.07865	0.0674667	1.15663	0.0282689	1.05495	0.0885221	0.969697	0.689755	1.35211	0.0216265	0.897196	0.830492	1.24675	0.0165591	1.28	0.00920379	1.10345	0.0593106	1.10345	0.0487713	1.10345	0.0495926	1.28	0.0225537	1.28	0.0155826	1.18519	0.0316864	1.24675	0.0526131	1.18519	0.0636951	1.21519	0.0108132	0.989691	0.484402	1.3913	0.0249058	1.01053	0.323575	1.12941	0.102493	1.31507	0.0141436	1.43284	0.0204011	1.12941	0.0643342
		1.10112	0.0456471	1.18072	0.0248975	1.07692	0.0539087	0.989899	0.54645	1.38028	0.0151488	0.915888	0.811202	1.27273	0.0148639	1.30667	0.00723829	1.12644	0.0491391	1.12644	0.0356527	1.12644	0.0395756	1.30667	0.0196663	1.30667	0.0123506	1.20988	0.0266445	1.27273	0.0522819	1.20988	0.0483553	1.24051	0.0107741	1.01031	0.323469	1.42029	0.0194067	1.03158	0.22679	1.15294	0.0838412	1.34247	0.0129771	1.46269	0.0171886	1.15294	0.048036
		1.1236	0.0358044	1.20482	0.0194803	1.0989	0.0394587	1.0101	0.360301	1.40845	0.0128255	0.934579	0.782503	1.2987	0.0129827	1.33333	0.00599102	1.14943	0.0431697	1.14943	0.0307445	1.14943	0.0357216	1.33333	0.0156816	1.33333	0.010081	1.23457	0.0196293	1.2987	0.0558598	1.23457	0.0397385	1.26582	0.00830652	1.03093	0.178699	1.44928	0.0125275	1.05263	0.159382	1.17647	0.0679579	1.36986	0.0118124	1.49254	0.0106164	1.17647	0.0414078
		1.14607	0.0292403	1.22892	0.0171395	1.12088	0.0321778	1.0303	0.20392	1.43662	0.0108448	0.953271	0.738625	1.32468	0.00950072	1.36	0.00377552	1.17241	0.0341548	1.17241	0.0273393	1.17241	0.0282095	1.36	0.013526	1.36	0.0085056	1.25926	0.0169661	1.32468	0.043914	1.25926	0.0300126	1.29114	0.00677303	1.05155	0.0964008	1.47826	0.00879244	1.07368	0.116031	1.2	0.0576924	1.39726	0.0106011	1.52239	0.00818545	1.2	0.0334672
		1.16854	0.024144	1.25301	0.014742	1.14286	0.0262134	1.05051	0.111548	1.46479	0.00792596	0.971963	0.655859	1.35065	0.00756593	1.38667	0.00359535	1.1954	0.0329992	1.1954	0.0214416	1.1954	0.0252556	1.38667	0.010998	1.38667	0.00673691	1.28395	0.0133275	1.35065	0.0316245	1.28395	0.0291646	1.31646	0.00598239	1.07216	0.0492462	1.50725	0.00591578	1.09474	0.0878749	1.22353	0.0475909	1.42466	0.0107637	1.55224	0.00551915	1.22353	0.0293735
		1.19101	0.0193427	1.27711	0.0113071	1.16484	0.0202395	1.07071	0.0721112	1.49296	0.0042092	0.990654	0.506606	1.37662	0.00797218	1.41333	0.00172099	1.21839	0.0292205	1.21839	0.0194726	1.21839	0.0210811	1.41333	0.00954795	1.41333	0.00562661	1.30864	0.012189	1.37662	0.0274511	1.30864	0.0220407	1.34177	0.00288852	1.09278	0.0340465	1.53623	0.00555727	1.11579	0.06868	1.24706	0.0404159	1.45205	0.010914	1.58209	0.000258731	1.24706	0.0227478
		1.21348	0.0167232	1.3012	0.0108369	1.18681	0.0189814	1.09091	0.0541979	1.52113	0.00168948	1.00935	0.334997	1.4026	0.00301703	1.44	0.000371646	1.24138	0.027922	1.24138	0.0170849	1.24138	0.0198992	1.44	0.00738967	1.44	0.00344294	1.33333	0.00871341	1.4026	0.0233072	1.33333	0.0172618	1.36709	0.00280091	1.1134	0.0231962	1.56522	-0.00161639	1.13684	0.057356	1.27059	0.0341317	1.47945	0.0122117	1.61194	0.000453077	1.27059	0.020056
		1.23596	0.0135753	1.3253	0.00851354	1.20879	0.0141646	1.11111	0.0417607	1.5493	0.00118303	1.02804	0.190387	1.42857	0.00374476	1.46667	-0.000217994	1.26437	0.0256888	1.26437	0.0163943	1.26437	0.0206002	1.46667	0.00559395	1.46667	0.00213759	1.35802	0.00597062	1.42857	0.015397	1.35802	0.0140089	1.39241	0.00253941	1.13402	0.0222575	1.5942	-0.0033085	1.15789	0.0471728	1.29412	0.0292429	1.50685	0.00582731	1.64179	-0.00258133	1.29412	0.0173949
		1.25843	0.0118455	1.3494	0.00799831	1.23077	0.0107577	1.13131	0.0359492	1.57746	0.000105129	1.04673	0.112644	1.45455	0.00454911	1.49333	-0.00112373	1.28736	0.0261575	1.28736	0.0204523	1.28736	0.019715	1.49333	0.00391255	1.49333	0.000532479	1.38272	0.00506375	1.45455	0.0102115	1.38272	0.0104693	1.41772	0.0014919	1.15464	0.0164324	1.62319	-0.00496564	1.17895	0.0411149	1.31765	0.0277345	1.53425	0.000445079	1.67164	-0.00523188	1.31765	0.0151744
		1.2809	0.00877551	1.37349	0.00652425	1.25275	0.00959599	1.15152	0.0296276	1.60563	-0.000508758	1.06542	0.0758172	1.48052	0.00343651	1.52	-0.000419962	1.31034	0.0321491	1.31034	0.0144983	1.31034	0.0182018	1.52	0.00183497	1.52	0.000435979	1.40741	0.00360577	1.48052	0.00865087	1.40741	0.00512213	1.44304	0.00238106	1.17526	0.0149455	1.65217	-0.00725432	1.2	0.0358379	1.34118	0.0207686	1.56164	-0.000918036	1.70149	-0.00672473	1.34118	0.0123044
		1.30337	0.00806613	1.39759	0.00437984	1.27473	0.00850339	1.17172	0.0287319	1.6338	-0.00177044	1.08411	0.0584981	1.50649	0.00106801	1.54667	-0.000371578	1.33333	0.0239903	1.33333	0.0115857	1.33333	0.0100299	1.54667	0.000602796	1.54667	-0.00174815	1.4321	0.000330253	1.50649	0.00662451	1.4321	0.00679497	1.46835	0.0023742	1.19588	0.0138081	1.68116	-0.00786667	1.22105	0.0293668	1.36471	0.0181475	1.58904	-0.00188283	1.73134	-0.00655494	1.36471	0.0112198
		1.32584	0.0058058	1.42169	0.00343896	1.2967	0.00575089	1.19192	0.0245118	1.66197	-0.00312176	1.1028	0.0472366	1.53247	0.000510586	1.57333	-0.00085618	1.35632	0.0188888	1.35632	0.0053807	1.35632	0.00606311	1.57333	-0.000937404	1.57333	-0.000895113	1.45679	-0.00112442	1.53247	-0.000271667	1.45679	0.00308753	1.49367	6.89829e-05	1.21649	0.011934	1.71014	-0.0086736	1.24211	0.0253263	1.38824	0.0162044	1.61644	-0.00364277	1.76119	-0.00923035	1.38824	0.00781992
		1.34831	0.00434908	1.44578	0.00218691	1.31868	0.00533443	1.21212	0.0214356	1.69014	-0.00413545	1.1215	0.0408162	1.55844	-0.00135626	1.6	-0.000560066	1.37931	0.0123222	1.37931	0.00595295	1.37931	0.00718489	1.6	-0.00266806	1.6	-0.00243305	1.48148	4.61161e-05	1.55844	-0.000522873	1.48148	0.00267795	1.51899	0.000344429	1.23711	0.00520132	1.73913	-0.00642206	1.26316	0.0235995	1.41176	0.0105085	1.64384	-0.00600698	1.79104	-0.0086828	1.41176	0.00576299
		1.37079	0.00475355	1.46988	0.00307693	1.34066	0.00426913	1.23232	0.0185385	1.71831	-0.00408026	1.14019	0.036681	1.58442	-0.00211655	1.62667	-0.000503899	1.4023	0.0107145	1.4023	0.0029712	1.4023	0.00437345	1.62667	-0.00290041	1.62667	-0.00233557	1.50617	-0.00274223	1.58442	-0.0066897	1.50617	-0.00193078	1.5443	-0.00069959	1.25773	0.00932577	1.76812	-0.0056611	1.28421	0.0176766	1.43529	0.00873117	1.67123	-0.0074785	1.8209	-0.0115679	1.43529	0.00365192
		1.39326	0.0027177	1.49398	0.000929172	1.36264	0.00268674	1.25253	0.0176402	1.74648	-0.00732213	1.15888	0.0304118	1.61039	-0.00314248	1.65333	0.000412022	1.42529	0.00613831	1.42529	0.00262149	1.42529	0.00252647	1.65333	-0.00444888	1.65333	-0.00126469	1.53086	-0.000533697	1.61039	-0.0119967	1.53086	-0.00122959	1.56962	-0.000985153	1.27835	0.00567113	1.7971	-0.00643147	1.30526	0.0149702	1.45882	0.00679462	1.69863	-0.00576863	1.85075	-0.011202	1.45882	0.00427292
		1.41573	0.0024539	1.51807	6.73436e-05	1.38462	0.00121373	1.27273	0.0163297	1.77465	-0.00877847	1.17757	0.0283747	1.63636	-0.0028795	1.68	0.00441702	1.44828	0.00612335	1.44828	0.000653743	1.44828	0.0029103	1.68	-0.00545263	1.68	-0.00199366	1.55556	-0.00171264	1.63636	-0.00976208	1.55556	-0.0016325	1.59494	-0.00124418	1.29897	0.00521733	NaN	NaN	1.32632	0.011714	1.48235	0.00424888	1.72603	-0.00825107	1.8806	-0.0133646	1.48235	0.00385607
		1.4382	0.00119222	1.54217	-0.00124138	1.40659	0.000953864	1.29293	0.0154161	1.80282	-0.00906592	1.19626	0.0227647	1.66234	-0.00382417	1.70667	0.000225532	1.47126	0.00133715	1.47126	0.00220852	1.47126	-0.000300263	1.70667	-0.0058992	1.70667	0.000215474	1.58025	-9.06352e-05	1.66234	-0.0173349	1.58025	-0.00412151	1.62025	-0.00253149	1.31959	0.0035127	NaN	NaN	1.34737	0.0117271	1.50588	0.0014763	1.75342	-0.00621299	1.91045	-0.01452	1.50588	-0.000216869
		1.46067	0.000348585	1.56627	-0.00134849	1.42857	-0.000307275	1.31313	0.0129147	NaN	NaN	1.21495	0.020645	1.68831	-0.00300703	1.73333	-0.0030938	1.49425	0.00157997	1.49425	0.000254895	1.49425	-0.000180048	1.73333	-0.00657529	1.73333	-0.00172085	1.60494	0.00103902	1.68831	-0.0176131	1.60494	-0.0087682	1.64557	-0.00120017	1.34021	0.00327707	NaN	NaN	1.36842	0.00876198	1.52941	-0.000429571	NaN	NaN	NaN	NaN	1.52941	3.31082e-05
		1.48315	0.00152425	1.59036	-0.00128996	1.45055	-0.000533084	1.33333	0.0132545	NaN	NaN	1.23364	0.0169604	NaN	NaN	NaN	NaN	1.51724	-0.000294502	1.51724	-0.00207521	1.51724	-0.000429708	NaN	NaN	NaN	NaN	1.62963	0.00224652	NaN	NaN	NaN	NaN	NaN	NaN	1.36082	0.000776972	NaN	NaN	1.38947	0.00616761	1.55294	-0.00310113	NaN	NaN	NaN	NaN	1.55294	-0.00189895
		1.50562	-0.00143063	1.61446	-0.00229833	1.47253	-0.00111333	1.35354	0.0140005	NaN	NaN	1.25234	0.0151447	NaN	NaN	NaN	NaN	1.54023	-0.00167042	1.54023	-0.00101776	1.54023	-0.00158224	NaN	NaN	NaN	NaN	1.65432	-0.00106404	NaN	NaN	NaN	NaN	NaN	NaN	1.38144	-0.000538684	NaN	NaN	1.41053	0.00396308	1.57647	-0.00418999	NaN	NaN	NaN	NaN	1.57647	-0.00359943
		1.52809	-0.000935395	1.63855	-0.00352117	1.49451	0.000260086	1.37374	0.0107356	NaN	NaN	1.27103	0.0122577	NaN	NaN	NaN	NaN	1.56322	-0.00505491	1.56322	0.000613772	1.56322	3.73557e-05	NaN	NaN	NaN	NaN	NaN	NaN	NaN	NaN	NaN	NaN	NaN	NaN	1.40206	-0.000257488	NaN	NaN	1.43158	0.00353371	1.6	-0.00461052	NaN	NaN	NaN	NaN	1.6	-0.00333442
		1.55056	-0.000381355	NaN	NaN	1.51648	-0.000771852	1.39394	0.00620969	NaN	NaN	1.28972	0.0127651	NaN	NaN	NaN	NaN	1.58621	-0.00671908	1.58621	-0.000961816	1.58621	-0.00507545	NaN	NaN	NaN	NaN	NaN	NaN	NaN	NaN	NaN	NaN	NaN	NaN	1.42268	0.000164784	NaN	NaN	1.45263	0.00183914	1.62353	-0.00910968	NaN	NaN	NaN	NaN	1.62353	-0.00852735
		1.57303	0.000459579	NaN	NaN	1.53846	-0.000917946	1.41414	0.00408398	NaN	NaN	1.30841	0.00910739	NaN	NaN	NaN	NaN	1.6092	-0.00612109	1.6092	-0.00526884	1.6092	-0.00227986	NaN	NaN	NaN	NaN	NaN	NaN	NaN	NaN	NaN	NaN	NaN	NaN	1.4433	0.000836683	NaN	NaN	1.47368	0.000179027	1.64706	-0.0103186	NaN	NaN	NaN	NaN	NaN	NaN
		1.59551	-0.000455608	NaN	NaN	1.56044	-0.000298841	1.43434	0.00304139	NaN	NaN	1.3271	0.0066266	NaN	NaN	NaN	NaN	1.63218	-0.00603326	NaN	NaN	NaN	NaN	NaN	NaN	NaN	NaN	NaN	NaN	NaN	NaN	NaN	NaN	NaN	NaN	1.46392	0.00056922	NaN	NaN	1.49474	-0.000613207	NaN	NaN	NaN	NaN	NaN	NaN	NaN	NaN
		1.61798	-0.00277556	NaN	NaN	1.58242	0.00272837	1.45455	0.00121394	NaN	NaN	1.34579	0.0064098	NaN	NaN	NaN	NaN	NaN	NaN	NaN	NaN	NaN	NaN	NaN	NaN	NaN	NaN	NaN	NaN	NaN	NaN	NaN	NaN	NaN	NaN	1.48454	-0.0013132	NaN	NaN	1.51579	-0.00111558	NaN	NaN	NaN	NaN	NaN	NaN	NaN	NaN
		NaN	NaN	NaN	NaN	NaN	NaN	1.47475	-0.000556247	NaN	NaN	1.36449	0.00477861	NaN	NaN	NaN	NaN	NaN	NaN	NaN	NaN	NaN	NaN	NaN	NaN	NaN	NaN	NaN	NaN	NaN	NaN	NaN	NaN	NaN	NaN	NaN	NaN	NaN	NaN	1.53684	-0.00100947	NaN	NaN	NaN	NaN	NaN	NaN	NaN	NaN
		NaN	NaN	NaN	NaN	NaN	NaN	1.49495	-0.00149499	NaN	NaN	1.38318	0.00395834	NaN	NaN	NaN	NaN	NaN	NaN	NaN	NaN	NaN	NaN	NaN	NaN	NaN	NaN	NaN	NaN	NaN	NaN	NaN	NaN	NaN	NaN	NaN	NaN	NaN	NaN	1.55789	-0.0033583	NaN	NaN	NaN	NaN	NaN	NaN	NaN	NaN
		NaN	NaN	NaN	NaN	NaN	NaN	1.51515	-0.00155342	NaN	NaN	1.40187	0.00243919	NaN	NaN	NaN	NaN	NaN	NaN	NaN	NaN	NaN	NaN	NaN	NaN	NaN	NaN	NaN	NaN	NaN	NaN	NaN	NaN	NaN	NaN	NaN	NaN	NaN	NaN	1.57895	-0.0034184	NaN	NaN	NaN	NaN	NaN	NaN	NaN	NaN
		NaN	NaN	NaN	NaN	NaN	NaN	1.53535	-0.00296159	NaN	NaN	1.42056	4.34029e-05	NaN	NaN	NaN	NaN	NaN	NaN	NaN	NaN	NaN	NaN	NaN	NaN	NaN	NaN	NaN	NaN	NaN	NaN	NaN	NaN	NaN	NaN	NaN	NaN	NaN	NaN	NaN	NaN	NaN	NaN	NaN	NaN	NaN	NaN	NaN	NaN
		NaN	NaN	NaN	NaN	NaN	NaN	1.55556	-0.00177308	NaN	NaN	1.43925	0.00159292	NaN	NaN	NaN	NaN	NaN	NaN	NaN	NaN	NaN	NaN	NaN	NaN	NaN	NaN	NaN	NaN	NaN	NaN	NaN	NaN	NaN	NaN	NaN	NaN	NaN	NaN	NaN	NaN	NaN	NaN	NaN	NaN	NaN	NaN	NaN	NaN
		NaN	NaN	NaN	NaN	NaN	NaN	NaN	NaN	NaN	NaN	1.45794	-0.00183868	NaN	NaN	NaN	NaN	NaN	NaN	NaN	NaN	NaN	NaN	NaN	NaN	NaN	NaN	NaN	NaN	NaN	NaN	NaN	NaN	NaN	NaN	NaN	NaN	NaN	NaN	NaN	NaN	NaN	NaN	NaN	NaN	NaN	NaN	NaN	NaN
		NaN	NaN	NaN	NaN	NaN	NaN	NaN	NaN	NaN	NaN	1.47664	-0.0016872	NaN	NaN	NaN	NaN	NaN	NaN	NaN	NaN	NaN	NaN	NaN	NaN	NaN	NaN	NaN	NaN	NaN	NaN	NaN	NaN	NaN	NaN	NaN	NaN	NaN	NaN	NaN	NaN	NaN	NaN	NaN	NaN	NaN	NaN	NaN	NaN
		NaN	NaN	NaN	NaN	NaN	NaN	NaN	NaN	NaN	NaN	1.49533	-0.00054963	NaN	NaN	NaN	NaN	NaN	NaN	NaN	NaN	NaN	NaN	NaN	NaN	NaN	NaN	NaN	NaN	NaN	NaN	NaN	NaN	NaN	NaN	NaN	NaN	NaN	NaN	NaN	NaN	NaN	NaN	NaN	NaN	NaN	NaN	NaN	NaN
	FITC-BSA	0	0.980341	0	1.01289	0	1.03415	0	1.01931	-1.50343e-18	1.05549	1.3132e-18	1.02029	-1.46438e-18	1.0049	0	0.969922	0	0.963381	0	0.929084	0	0.98783	0	1.03588	-1.50343e-18	0.997047	-1.50343e-18	0.943802	-1.40032e-18	1.01212	-1.4273e-18	0.982112	0	1.03758	0	0.949368	0	0.951816	0	1.02016	0	1.02213	0	1.07526	0	0.964905	0	1.09976
		0.0224719	0.982482	0.0240964	1.02833	0.021978	1.04952	0.020202	1.02221	0.0266667	1.01977	0.0186916	0.985704	0.025974	1.00489	0.0229885	1.00003	0.0266667	1.01286	0.0229885	0.997102	0.0229885	0.960505	0.0229885	0.987608	0.0266667	0.992574	0.0266667	1.00152	0.0240964	1.01925	0.0253165	1.01132	0.0246914	1.0108	0.0253165	0.971854	0.0206186	0.992036	0.028169	1.01902	0.0215054	1.01792	0.0235294	1.03619	0.0273973	0.999057	0.0289855	0.999166
		0.0449438	0.978553	0.0481928	1.01913	0.043956	1.0226	0.040404	0.989202	0.0533333	1.01476	0.0373832	1.00494	0.0519481	0.973798	0.045977	1.00496	0.0533333	0.997007	0.045977	1.00167	0.045977	0.996614	0.045977	0.99127	0.0533333	1.01295	0.0533333	1.01114	0.0481928	1.00624	0.0506329	0.980736	0.0493827	1.0117	0.0506329	0.991185	0.0412371	0.990846	0.056338	1.03402	0.0430108	1.00681	0.0470588	1.00151	0.0547945	0.976047	0.057971	0.980873
		0.0674157	0.993879	0.0722892	1.0296	0.0659341	1.01009	0.0606061	1.01558	0.08	1.00016	0.0560748	0.987664	0.0779221	0.988144	0.0689655	1.0118	0.08	0.98516	0.0689655	1.00459	0.0689655	1.00154	0.0689655	1.00678	0.08	0.993199	0.08	1.0014	0.0722892	0.981271	0.0759494	0.98776	0.0740741	0.983983	0.0759494	0.995651	0.0618557	0.992448	0.084507	1.02486	0.0645161	1.01236	0.0705882	1.0214	0.0821918	1.01959	0.0869565	1.00994
		0.0898876	1.00486	0.0963855	0.997216	0.0879121	1.0039	0.0808081	1.0036	0.106667	0.991386	0.0747664	1.01059	0.103896	1.00528	0.091954	1.01393	0.106667	0.99992	0.091954	1.02145	0.091954	1.00409	0.091954	0.994104	0.106667	0.999111	0.106667	0.998452	0.0963855	1.00178	0.101266	1.0037	0.0987654	0.995469	0.101266	1.01364	0.0824742	0.993027	0.112676	0.993448	0.0860215	1.00103	0.0941176	1.0131	0.109589	1.01176	0.115942	0.991638
		0.11236	1.01427	0.120482	0.994285	0.10989	0.997203	0.10101	1.02076	0.133333	1.00662	0.0934579	1.00519	0.12987	1.00263	0.114943	0.990558	0.133333	1.00604	0.114943	1.01015	0.114943	0.994342	0.114943	1.01231	0.133333	0.991127	0.133333	0.98748	0.120482	1.00507	0.126582	1.01135	0.123457	0.99288	0.126582	1.01245	0.103093	0.991158	0.140845	0.98945	0.107527	0.994284	0.117647	0.997072	0.136986	0.991565	0.144928	1.00269
		0.134831	0.99962	0.144578	0.997825	0.131868	1.00481	0.121212	1.01634	0.16	0.993359	0.11215	1.01406	0.155844	1.01382	0.137931	1.00061	0.16	1.01245	0.137931	1.00082	0.137931	0.999242	0.137931	1.0026	0.16	0.999216	0.16	1.00372	0.144578	1.00322	0.151899	1.00682	0.148148	1.00337	0.151899	1.00947	0.123711	0.999007	0.169014	0.986426	0.129032	1.00837	0.141176	0.992394	0.164384	0.999736	0.173913	0.991811
		0.157303	1.01132	0.168675	1.00283	0.153846	0.985653	0.141414	1.00004	0.186667	0.997571	0.130841	1.00567	0.181818	1.00172	0.16092	1.00274	0.186667	0.98874	0.16092	0.994042	0.16092	1.00416	0.16092	0.993319	0.186667	0.993896	0.186667	0.995625	0.168675	1.00239	0.177215	0.996259	0.17284	1.00284	0.177215	1.0026	0.14433	1.01527	0.197183	0.981662	0.150538	0.996717	0.164706	0.991798	0.191781	0.99515	0.202899	1.01567
		0.179775	0.994328	0.192771	0.986181	0.175824	0.989141	0.161616	0.995355	0.213333	0.989141	0.149533	1.0078	0.207792	1.00616	0.183908	0.988105	0.213333	1.0008	0.183908	0.993639	0.183908	0.996073	0.183908	0.994985	0.213333	1.00588	0.213333	0.995715	0.192771	1.00512	0.202532	1.00688	0.197531	1.02233	0.202532	1.01202	0.164948	1.00807	0.225352	0.971116	0.172043	0.996647	0.188235	0.98802	0.219178	1.00221	0.231884	1.00822
		0.202247	0.999713	0.216867	0.987396	0.197802	0.997325	0.181818	0.998414	0.24	0.987224	0.168224	0.998608	0.233766	1.00356	0.206897	0.992885	0.24	0.99702	0.206897	0.988824	0.206897	0.998527	0.206897	1.01019	0.24	1.01205	0.24	1.00495	0.216867	0.996844	0.227848	0.995171	0.222222	1.00427	0.227848	0.99113	0.185567	1.00533	0.253521	0.970673	0.193548	0.995184	0.211765	1.00008	0.246575	1.00489	0.26087	0.98863
		0.224719	1.00785	0.240964	0.985537	0.21978	0.99146	0.20202	0.9849	0.266667	0.979321	0.186916	0.994619	0.25974	1.00863	0.229885	0.994413	0.266667	1.00373	0.229885	0.984815	0.229885	1.00541	0.229885	0.994439	0.266667	1.00857	0.266667	1.01182	0.240964	0.998076	0.253165	0.997292	0.246914	0.983153	0.253165	0.995708	0.206186	0.988555	0.28169	0.966729	0.215054	0.999762	0.235294	0.994623	0.273973	0.993333	0.289855	1.01174
		0.247191	0.995608	0.26506	0.979261	0.241758	0.997819	0.222222	0.98502	0.293333	0.988149	0.205607	0.996496	0.285714	1.0079	0.252874	0.991669	0.293333	0.998776	0.252874	0.983538	0.252874	0.992832	0.252874	0.996857	0.293333	0.99613	0.293333	0.99993	0.26506	1.00413	0.278481	0.990155	0.271605	1.00149	0.278481	0.983652	0.226804	1.01137	0.309859	0.940403	0.236559	0.988834	0.258824	1.00242	0.30137	0.997409	0.318841	1.00437
		0.269663	0.99868	0.289157	0.985509	0.263736	0.987051	0.242424	0.990796	0.32	0.985328	0.224299	0.989661	0.311688	0.998315	0.275862	0.990365	0.32	0.996471	0.275862	0.986945	0.275862	1.00492	0.275862	1.00002	0.32	0.996799	0.32	1.00759	0.289157	1.00509	0.303797	0.984771	0.296296	1.01469	0.303797	1.00304	0.247423	1.00491	0.338028	0.949609	0.258065	0.97956	0.282353	1.00551	0.328767	0.99607	0.347826	1.00889
		0.292135	0.9952	0.313253	0.990747	0.285714	0.989034	0.262626	0.990155	0.346667	0.966472	0.242991	0.984696	0.337662	1.00743	0.298851	0.980255	0.346667	0.99163	0.298851	0.980369	0.298851	0.988998	0.298851	1.00109	0.346667	0.997936	0.346667	1.00999	0.313253	1.00959	0.329114	0.980438	0.320988	1.01283	0.329114	0.99369	0.268041	0.996467	0.366197	0.941399	0.27957	0.978486	0.305882	1.00303	0.356164	0.995235	0.376812	0.998619
		0.314607	0.997549	0.337349	0.993001	0.307692	0.995338	0.282828	0.985888	0.373333	0.97799	0.261682	0.994397	0.363636	1.00233	0.321839	0.98098	0.373333	0.994142	0.321839	0.976602	0.321839	0.982569	0.321839	1.00346	0.373333	0.994331	0.373333	1.01477	0.337349	1.00002	0.35443	0.9775	0.345679	1.01172	0.35443	0.984517	0.28866	0.998202	0.394366	0.952648	0.301075	0.980191	0.329412	0.990386	0.383562	0.981824	0.405797	1.00728
		0.337079	0.998402	0.361446	0.992953	0.32967	0.988219	0.30303	0.97989	0.4	0.972254	0.280374	0.988083	0.38961	0.997313	0.344828	0.975678	0.4	1.00515	0.344828	0.982427	0.344828	0.98175	0.344828	0.992774	0.4	0.994778	0.4	1.00413	0.361446	0.991546	0.379747	0.978553	0.37037	0.996706	0.379747	0.991347	0.309278	0.994844	0.422535	0.943966	0.322581	0.967939	0.352941	0.995908	0.410959	0.975528	0.434783	0.991346
		0.359551	1.00938	0.385542	0.994717	0.351648	0.989306	0.323232	0.982715	0.426667	0.968052	0.299065	0.991502	0.415584	0.990301	0.367816	0.980395	0.426667	0.987824	0.367816	0.975085	0.367816	0.986871	0.367816	0.995076	0.426667	0.992626	0.426667	1.00121	0.385542	0.983544	0.405063	0.971501	0.395062	1.01194	0.405063	0.980616	0.329897	0.989835	0.450704	0.943835	0.344086	0.975129	0.376471	0.999719	0.438356	0.98033	0.463768	0.993887
		0.382022	1.00107	0.409639	0.992764	0.373626	0.985159	0.343434	0.9752	0.453333	0.965905	0.317757	0.991456	0.441558	0.990445	0.390805	0.980535	0.453333	0.990947	0.390805	0.960352	0.390805	0.976511	0.390805	0.997882	0.453333	0.982725	0.453333	1.00998	0.409639	0.990317	0.43038	0.96317	0.419753	1.0209	0.43038	0.985449	0.350515	0.991518	0.478873	0.932759	0.365591	0.975191	0.4	0.991178	0.465753	0.966001	0.492754	1.00339
		0.404494	0.994566	0.433735	0.993961	0.395604	0.980375	0.363636	0.981041	0.48	0.964944	0.336449	0.983656	0.467532	0.986971	0.413793	0.980989	0.48	0.992669	0.413793	0.963659	0.413793	0.980488	0.413793	0.987247	0.48	0.99707	0.48	1.01215	0.433735	0.993906	0.455696	0.954791	0.444444	1.01694	0.455696	0.969785	0.371134	0.996747	0.507042	0.932738	0.387097	0.974039	0.423529	0.997641	0.493151	0.966637	0.521739	0.996816
		0.426966	1.00229	0.457831	0.992013	0.417582	0.980695	0.383838	0.973587	0.506667	0.958118	0.35514	0.97939	0.493506	0.994503	0.436782	0.970817	0.506667	0.983539	0.436782	0.965909	0.436782	0.977437	0.436782	0.995427	0.506667	0.99019	0.506667	1.00342	0.457831	0.98397	0.481013	0.951624	0.469136	1.02292	0.481013	0.95892	0.391753	0.986898	0.535211	0.918176	0.408602	0.974981	0.447059	0.998083	0.520548	0.95418	0.550725	0.993643
		0.449438	0.997463	0.481928	0.986203	0.43956	0.980097	0.40404	0.97443	0.533333	0.955751	0.373832	0.981812	0.519481	0.97953	0.45977	0.971647	0.533333	0.985194	0.45977	0.958131	0.45977	0.974022	0.45977	0.988362	0.533333	0.988293	0.533333	1.00268	0.481928	0.983962	0.506329	0.952066	0.493827	1.01791	0.506329	0.970117	0.412371	0.975563	0.56338	0.910447	0.430108	0.964557	0.470588	0.995846	0.547945	0.95465	0.57971	0.994308
		0.47191	1.00682	0.506024	0.988777	0.461538	0.980822	0.424242	0.979552	0.56	0.953411	0.392523	0.976749	0.545455	0.977062	0.482759	0.974088	0.56	0.974953	0.482759	0.94607	0.482759	0.966623	0.482759	0.99365	0.56	0.982315	0.56	1.00006	0.506024	0.981162	0.531646	0.950576	0.518519	1.01936	0.531646	0.954231	0.43299	0.978323	0.591549	0.919226	0.451613	0.968236	0.494118	0.990667	0.575342	0.944373	0.608696	0.987381
		0.494382	0.994259	0.53012	0.991871	0.483516	0.977196	0.444444	0.979909	0.586667	0.944256	0.411215	0.972822	0.571429	0.976346	0.505747	0.96499	0.586667	0.977207	0.505747	0.958076	0.505747	0.978208	0.505747	0.999098	0.586667	0.972791	0.586667	1.00289	0.53012	0.977111	0.556962	0.934755	0.54321	1.01391	0.556962	0.951903	0.453608	0.977222	0.619718	0.907509	0.473118	0.960334	0.517647	0.98397	0.60274	0.947804	0.637681	0.98167
		0.516854	0.995317	0.554217	0.986454	0.505495	0.973588	0.464646	0.978237	0.613333	0.938609	0.429907	0.970892	0.597403	0.967829	0.528736	0.966273	0.613333	0.974329	0.528736	0.951046	0.528736	0.973029	0.528736	0.993888	0.613333	0.976154	0.613333	1.00031	0.554217	0.981324	0.582278	0.929685	0.567901	1.01169	0.582278	0.948309	0.474227	0.978806	0.647887	0.893031	0.494624	0.958419	0.541176	0.985609	0.630137	0.931576	0.666667	0.974199
		0.539326	0.996033	0.578313	0.980849	0.527473	0.975968	0.484848	0.970808	0.64	0.941352	0.448598	0.965112	0.623377	0.96136	0.551724	0.959682	0.64	0.967729	0.551724	0.944018	0.551724	0.962283	0.551724	0.993067	0.64	0.971311	0.64	0.991281	0.578313	0.978892	0.607595	0.919633	0.592593	1.0105	0.607595	0.946004	0.494845	0.976495	0.676056	0.894263	0.516129	0.953838	0.564706	0.982521	0.657534	0.935772	0.695652	0.957041
		0.561798	0.995633	0.60241	0.982559	0.549451	0.980165	0.505051	0.96459	0.666667	0.926734	0.46729	0.973029	0.649351	0.961444	0.574713	0.957936	0.666667	0.967952	0.574713	0.943292	0.574713	0.96733	0.574713	0.982675	0.666667	0.959707	0.666667	0.988734	0.60241	0.97361	0.632911	0.907732	0.617284	0.998924	0.632911	0.940702	0.515464	0.972231	0.704225	0.876315	0.537634	0.958767	0.588235	0.973324	0.684932	0.923791	0.724638	0.9561
		0.58427	0.992069	0.626506	0.974765	0.571429	0.971826	0.525253	0.965733	0.693333	0.914946	0.485981	0.967862	0.675325	0.960801	0.597701	0.957157	0.693333	0.96229	0.597701	0.942459	0.597701	0.956464	0.597701	0.988212	0.693333	0.961892	0.693333	0.994681	0.626506	0.965206	0.658228	0.906711	0.641975	0.988377	0.658228	0.935381	0.536082	0.968293	0.732394	0.859993	0.55914	0.950637	0.611765	0.966472	0.712329	0.916428	0.753623	0.938793
		0.606742	0.991106	0.650602	0.969856	0.593407	0.969952	0.545455	0.965596	0.72	0.906614	0.504673	0.964979	0.701299	0.950294	0.62069	0.950065	0.72	0.952699	0.62069	0.933384	0.62069	0.961267	0.62069	0.97701	0.72	0.948004	0.72	0.993729	0.650602	0.966012	0.683544	0.906196	0.666667	0.98833	0.683544	0.924817	0.556701	0.968566	0.760563	0.848769	0.580645	0.949765	0.635294	0.960643	0.739726	0.90521	0.782609	0.916043
		0.629213	0.989946	0.674699	0.960965	0.615385	0.967218	0.565657	0.96669	0.746667	0.890063	0.523364	0.961565	0.727273	0.944673	0.643678	0.942816	0.746667	0.947647	0.643678	0.936648	0.643678	0.950306	0.643678	0.975325	0.746667	0.954375	0.746667	0.98421	0.674699	0.957765	0.708861	0.898095	0.691358	0.983828	0.708861	0.923414	0.57732	0.956347	0.788732	0.836553	0.602151	0.943187	0.658824	0.959178	0.767123	0.901102	0.811594	0.89864
		0.651685	0.982229	0.698795	0.955111	0.637363	0.966946	0.585859	0.962747	0.773333	0.873903	0.542056	0.959128	0.753247	0.934901	0.666667	0.934798	0.773333	0.94205	0.666667	0.936805	0.666667	0.950558	0.666667	0.973753	0.773333	0.937824	0.773333	0.969582	0.698795	0.960582	0.734177	0.889765	0.716049	0.978541	0.734177	0.9176	0.597938	0.951194	0.816901	0.818231	0.623656	0.949637	0.682353	0.954773	0.794521	0.880071	0.84058	0.869964
		0.674157	0.981009	0.722892	0.944739	0.659341	0.954775	0.606061	0.959212	0.8	0.85093	0.560748	0.953547	0.779221	0.920453	0.689655	0.932047	0.8	0.931934	0.689655	0.933341	0.689655	0.952337	0.689655	0.970054	0.8	0.931515	0.8	0.963736	0.722892	0.952267	0.759494	0.88463	0.740741	0.973169	0.759494	0.90816	0.618557	0.946733	0.84507	0.792481	0.645161	0.943314	0.705882	0.947521	0.821918	0.863303	0.869565	0.830068
		0.696629	0.978951	0.746988	0.936685	0.681319	0.959593	0.626263	0.959391	0.826667	0.828796	0.579439	0.954923	0.805195	0.908165	0.712644	0.928211	0.826667	0.919282	0.712644	0.927446	0.712644	0.947192	0.712644	0.966343	0.826667	0.923091	0.826667	0.956639	0.746988	0.941635	0.78481	0.872156	0.765432	0.951411	0.78481	0.887747	0.639175	0.945698	0.873239	0.754144	0.666667	0.937541	0.729412	0.936506	0.849315	0.845478	0.898551	0.785985
		0.719101	0.973121	0.771084	0.939802	0.703297	0.956162	0.646465	0.955697	0.853333	0.79931	0.598131	0.952061	0.831169	0.89419	0.735632	0.920954	0.853333	0.906735	0.735632	0.914991	0.735632	0.936506	0.735632	0.961048	0.853333	0.907429	0.853333	0.944715	0.771084	0.932365	0.810127	0.857333	0.790123	0.947056	0.810127	0.878748	0.659794	0.946247	0.901408	0.711599	0.688172	0.938207	0.752941	0.928309	0.876712	0.819132	0.927536	0.713275
		0.741573	0.979197	0.795181	0.926648	0.725275	0.953567	0.666667	0.945751	0.88	0.765253	0.616822	0.946988	0.857143	0.869194	0.758621	0.919112	0.88	0.887779	0.758621	0.915782	0.758621	0.932368	0.758621	0.955968	0.88	0.902931	0.88	0.933908	0.795181	0.93318	0.835443	0.838802	0.814815	0.933771	0.835443	0.863078	0.680412	0.939235	0.929577	0.651257	0.709677	0.9352	0.776471	0.921064	0.90411	0.778093	0.956522	0.632893
		0.764045	0.97496	0.819277	0.923659	0.747253	0.941219	0.686869	0.945719	0.906667	0.71744	0.635514	0.940254	0.883117	0.838486	0.781609	0.909021	0.906667	0.864791	0.781609	0.90686	0.781609	0.927277	0.781609	0.950941	0.906667	0.868165	0.906667	0.906029	0.819277	0.92493	0.860759	0.817948	0.839506	0.919511	0.860759	0.83528	0.701031	0.931794	0.957746	0.573483	0.731183	0.930449	0.8	0.910702	0.931507	0.71908	0.985507	0.53278
		0.786517	0.970753	0.843373	0.911195	0.769231	0.942161	0.707071	0.938149	0.933333	0.644534	0.654206	0.940431	0.909091	0.791995	0.804598	0.897939	0.933333	0.821884	0.804598	0.908357	0.804598	0.920593	0.804598	0.93575	0.933333	0.82298	0.933333	0.867527	0.843373	0.909661	0.886076	0.788839	0.864198	0.899217	0.886076	0.804964	0.721649	0.92562	0.985915	0.474362	0.752688	0.932722	0.823529	0.896416	0.958904	0.629909	1.01449	0.421668
		0.808989	0.968519	0.86747	0.900008	0.791209	0.941674	0.727273	0.938643	0.96	0.550303	0.672897	0.931641	0.935065	0.729604	0.827586	0.881408	0.96	0.731158	0.827586	0.89419	0.827586	0.910048	0.827586	0.928428	0.96	0.743484	0.96	0.785285	0.86747	0.8943	0.911392	0.746054	0.888889	0.86535	0.911392	0.766642	0.742268	0.91274	1.01408	0.373285	0.774194	0.918578	0.847059	0.888426	0.986301	0.5127	1.04348	0.322364
		0.831461	0.960775	0.891566	0.884672	0.813187	0.93596	0.747475	0.93555	0.986667	0.449528	0.691589	0.930409	0.961039	0.638465	0.850575	0.873892	0.986667	0.574604	0.850575	0.886233	0.850575	0.902358	0.850575	0.916049	0.986667	0.610021	0.986667	0.643678	0.891566	0.871113	0.936709	0.67822	0.91358	0.818061	0.936709	0.710626	0.762887	0.904235	1.04225	0.292102	0.795699	0.922113	0.870588	0.866904	1.0137	0.373777	1.07246	0.249843
		0.853933	0.955657	0.915663	0.84718	0.835165	0.921567	0.767677	0.933036	1.01333	0.342201	0.71028	0.927837	0.987013	0.5084	0.873563	0.856698	1.01333	0.369737	0.873563	0.871712	0.873563	0.888435	0.873563	0.905352	1.01333	0.429354	1.01333	0.443546	0.915663	0.831471	0.962025	0.569538	0.938272	0.762541	0.962025	0.615789	0.783505	0.891571	1.07042	0.225574	0.817204	0.91316	0.894118	0.838081	1.0411	0.24348	1.10145	0.199253
		0.876404	0.93632	0.939759	0.796862	0.857143	0.913723	0.787879	0.918244	1.04	0.25359	0.728972	0.92385	1.01299	0.346643	0.896552	0.840851	1.04	0.199483	0.896552	0.842752	0.896552	0.868362	0.896552	0.88187	1.04	0.266566	1.04	0.251153	0.939759	0.773542	0.987342	0.423365	0.962963	0.675498	0.987342	0.479496	0.804124	0.88598	1.09859	0.174668	0.83871	0.905148	0.917647	0.796852	1.06849	0.146466	1.13043	0.15664
		0.898876	0.909772	0.963855	0.684387	0.879121	0.895998	0.808081	0.91501	1.06667	0.181839	0.747664	0.922175	1.03896	0.219326	0.91954	0.809175	1.06667	0.0992703	0.91954	0.807973	0.91954	0.835139	0.91954	0.845294	1.06667	0.158888	1.06667	0.140677	0.963855	0.643929	1.01266	0.266135	0.987654	0.562096	1.01266	0.312272	0.824742	0.868746	1.12676	0.131948	0.860215	0.894541	0.941176	0.742005	1.09589	0.0872471	1.15942	0.127449
		0.921348	0.869291	0.987952	0.511706	0.901099	0.880572	0.828283	0.908661	1.09333	0.13144	0.766355	0.913542	1.06494	0.130819	0.942529	0.754091	1.09333	0.0563582	0.942529	0.731514	0.942529	0.782666	0.942529	0.789068	1.09333	0.101305	1.09333	0.0859565	0.987952	0.471597	1.03797	0.153205	1.01235	0.441359	1.03797	0.172563	0.845361	0.85532	1.15493	0.10598	0.88172	0.887886	0.964706	0.651601	1.12329	0.0557794	1.18841	0.100353
		0.94382	0.812936	1.01205	0.311026	0.923077	0.854244	0.848485	0.904203	1.12	0.0983692	0.785047	0.910783	1.09091	0.0813808	0.965517	0.654327	1.12	0.0349019	0.965517	0.626137	0.965517	0.682881	0.965517	0.691005	1.12	0.0722618	1.12	0.0596069	1.01205	0.284184	1.06329	0.0960977	1.03704	0.325749	1.06329	0.0911908	0.865979	0.845483	1.1831	0.0808161	0.903226	0.864139	0.988235	0.530643	1.15068	0.0369795	1.21739	0.0809476
		0.966292	0.720077	1.03614	0.161227	0.945055	0.801846	0.868687	0.896386	1.14667	0.076659	0.803738	0.901012	1.11688	0.054263	0.988506	0.474687	1.14667	0.0269226	0.988506	0.485827	0.988506	0.515977	0.988506	0.521637	1.14667	0.0542648	1.14667	0.044801	1.03614	0.161518	1.08861	0.0732437	1.06173	0.238333	1.08861	0.049876	0.886598	0.823663	1.21127	0.0640244	0.924731	0.835679	1.01176	0.402714	1.17808	0.0283443	1.24638	0.064111
		0.988764	0.582917	1.06024	0.089104	0.967033	0.714963	0.888889	0.88652	1.17333	0.0629617	0.82243	0.896158	1.14286	0.0399045	1.01149	0.285677	1.17333	0.018147	1.01149	0.331513	1.01149	0.319226	1.01149	0.320079	1.17333	0.0436075	1.17333	0.0337933	1.06024	0.0966108	1.11392	0.0622875	1.08642	0.173819	1.11392	0.0307201	0.907216	0.798322	1.23944	0.0516744	0.946237	0.79354	1.03529	0.292959	1.20548	0.0190677	1.27536	0.0500742
		1.01124	0.398434	1.08434	0.0588512	0.989011	0.541833	0.909091	0.86861	1.2	0.0500844	0.841121	0.887518	1.16883	0.0305141	1.03448	0.159048	1.2	0.0153582	1.03448	0.204126	1.03448	0.175071	1.03448	0.17295	1.2	0.0365	1.2	0.0263981	1.08434	0.0661644	1.13924	0.0545201	1.11111	0.130522	1.13924	0.0229954	0.927835	0.76338	1.26761	0.0405376	0.967742	0.723452	1.05882	0.213729	1.23288	0.0165867	1.30435	0.0400125
		1.03371	0.226645	1.10843	0.0418044	1.01099	0.331701	0.929293	0.843315	1.22667	0.0421992	0.859813	0.879449	1.19481	0.0249008	1.05747	0.0959678	1.22667	0.0112398	1.05747	0.11569	1.05747	0.10049	1.05747	0.0977433	1.22667	0.0297007	1.22667	0.023794	1.10843	0.0485638	1.16456	0.0535578	1.1358	0.097792	1.16456	0.0167356	0.948454	0.715469	1.29577	0.030694	0.989247	0.610524	1.08235	0.163273	1.26027	0.0112169	1.33333	0.0331671
		1.05618	0.118934	1.13253	0.0333389	1.03297	0.170321	0.949495	0.802726	1.25333	0.0336274	0.878505	0.868995	1.22078	0.0196788	1.08046	0.0659314	1.25333	0.00790435	1.08046	0.0734131	1.08046	0.0660991	1.08046	0.0643698	1.25333	0.0257612	1.25333	0.0184953	1.13253	0.0374309	1.18987	0.050894	1.16049	0.0728238	1.18987	0.0124183	0.969072	0.638542	1.32394	0.0253253	1.01075	0.464593	1.10588	0.124466	1.28767	0.00995814	1.36232	0.0258004
		1.07865	0.0692188	1.15663	0.0260153	1.05495	0.0890429	0.969697	0.725712	1.28	0.0286632	0.897196	0.857312	1.24675	0.0163398	1.10345	0.0490944	1.28	0.00736909	1.10345	0.0527115	1.10345	0.0452404	1.10345	0.0487226	1.28	0.0215322	1.28	0.0145724	1.15663	0.0302312	1.21519	0.0520708	1.18519	0.0547873	1.21519	0.0116158	0.989691	0.507765	1.35211	0.0199296	1.03226	0.324812	1.12941	0.097513	1.31507	0.00875704	1.3913	0.0206744
		1.10112	0.0448743	1.18072	0.0212224	1.07692	0.0538889	0.989899	0.586438	1.30667	0.0226693	0.915888	0.836246	1.27273	0.014411	1.12644	0.0384716	1.30667	0.00434371	1.12644	0.039061	1.12644	0.03729	1.12644	0.0380298	1.30667	0.0181304	1.30667	0.011981	1.18072	0.0230152	1.24051	0.0533776	1.20988	0.0434571	1.24051	0.00953187	1.01031	0.347407	1.38028	0.0128445	1.05376	0.214573	1.15294	0.0749878	1.34247	0.00775605	1.42029	0.0169159
		1.1236	0.0341593	1.20482	0.0188701	1.0989	0.0388857	1.0101	0.396882	1.33333	0.0176251	0.934579	0.813919	1.2987	0.0114269	1.14943	0.0322843	1.33333	0.00346576	1.14943	0.0341922	1.14943	0.0290388	1.14943	0.03008	1.33333	0.014497	1.33333	0.0103591	1.20482	0.0187321	1.26582	0.0547732	1.23457	0.0344165	1.26582	0.00726741	1.03093	0.198051	1.40845	0.00925223	1.07527	0.150701	1.17647	0.0605472	1.36986	0.00636827	1.44928	0.0121062
		1.14607	0.0261054	1.22892	0.0149977	1.12088	0.0296885	1.0303	0.219174	1.36	0.0149781	0.953271	0.767278	1.32468	0.00916842	1.17241	0.0271727	1.36	0.00309928	1.17241	0.0279797	1.17241	0.0227204	1.17241	0.023744	1.36	0.0115726	1.36	0.00751552	1.22892	0.0160148	1.29114	0.0578358	1.25926	0.0286451	1.29114	0.00728863	1.05155	0.0993793	1.43662	0.00614593	1.09677	0.10773	1.2	0.0510761	1.39726	0.00768866	1.47826	0.00871014
		1.16854	0.0219431	1.25301	0.0131932	1.14286	0.0233488	1.05051	0.117526	1.38667	0.0121927	0.971963	0.689136	1.35065	0.00850144	1.1954	0.0224691	1.38667	0.00165501	1.1954	0.0241307	1.1954	0.0176575	1.1954	0.0242482	1.38667	0.0109101	1.38667	0.00513936	1.25301	0.0115298	1.31646	0.0452863	1.28395	0.0223099	1.31646	0.00524326	1.07216	0.0557272	1.46479	0.00297485	1.11828	0.0829209	1.22353	0.0411274	1.42466	0.00771565	1.50725	0.00698885
		1.19101	0.0180968	1.27711	0.0101732	1.16484	0.0184694	1.07071	0.0721464	1.41333	0.00986121	0.990654	0.546417	1.37662	0.00678439	1.21839	0.0190941	1.41333	-0.000812883	1.21839	0.0250166	1.21839	0.0157182	1.21839	0.0175007	1.41333	0.00844906	1.41333	0.00334063	1.27711	0.00922009	1.34177	0.0390725	1.30864	0.016779	1.34177	0.00520042	1.09278	0.0366777	1.49296	0.00267517	1.13978	0.0654871	1.24706	0.0362848	1.45205	0.0116254	1.53623	0.00333366
		1.21348	0.0149334	1.3012	0.00882401	1.18681	0.0164775	1.09091	0.051918	1.44	0.00788698	1.00935	0.35889	1.4026	0.00480341	1.24138	0.015812	1.44	0.000462443	1.24138	0.0226311	1.24138	0.0134589	1.24138	0.0174585	1.44	0.00587985	1.44	0.00146722	1.3012	0.00607488	1.36709	0.0303095	1.33333	0.0157864	1.36709	0.00387894	1.1134	0.0241098	1.52113	-0.000545359	1.16129	0.0543079	1.27059	0.0305506	1.47945	0.0148272	1.56522	0.000575656
		1.23596	0.0126419	1.3253	0.00757019	1.20879	0.0127912	1.11111	0.0403011	1.46667	0.00613806	1.02804	0.202189	1.42857	0.00378719	1.26437	0.013867	1.46667	-0.00101566	1.26437	0.0226562	1.26437	0.012748	1.26437	0.0167649	1.46667	0.00432018	1.46667	0.00224452	1.3253	0.00455918	1.39241	0.0223786	1.35802	0.0111685	1.39241	0.00314311	1.13402	0.0204872	1.5493	-0.00171019	1.1828	0.0439734	1.29412	0.0258976	1.50685	0.00444433	1.5942	0.00054679
		1.25843	0.00987061	1.3494	0.00561062	1.23077	0.00915318	1.13131	0.0324188	1.49333	0.0050668	1.04673	0.118087	1.45455	0.00233603	1.28736	0.0122374	1.49333	-0.000748291	1.28736	0.0275397	1.28736	0.0140693	1.28736	0.0155535	1.49333	0.00295793	1.49333	0.00102336	1.3494	0.00396081	1.41772	0.0187555	1.38272	0.00934814	1.41772	0.00207868	1.15464	0.0160423	1.57746	-0.00315736	1.2043	0.0378557	1.31765	0.0225168	1.53425	0.00356807	1.62319	-0.00185503
		1.2809	0.00798886	1.37349	0.00526049	1.25275	0.0103563	1.15152	0.0269035	1.52	0.002234	1.06542	0.076098	1.48052	0.00185906	1.31034	0.00948045	1.52	-0.00127564	1.31034	0.0254549	1.31034	0.0152286	1.31034	0.0203376	1.52	0.00101492	1.52	-0.000428629	1.37349	0.00101294	1.44304	0.014791	1.40741	0.00647215	1.44304	0.00142717	1.17526	0.0136643	1.60563	-0.00493782	1.22581	0.0315869	1.34118	0.0190248	1.56164	-0.000747447	1.65217	-0.00494193
		1.30337	0.00513585	1.39759	0.00458358	1.27473	0.00721389	1.17172	0.0241975	1.54667	0.000450197	1.08411	0.0578678	1.50649	0.00173293	1.33333	0.0080804	1.54667	-0.000576768	1.33333	0.0208082	1.33333	0.00948306	1.33333	0.014526	1.54667	0.000959491	1.54667	-0.000500774	1.39759	0.000615204	1.46835	0.00907084	1.4321	0.00273215	1.46835	0.000651986	1.19588	0.0116017	1.6338	-0.00419047	1.24731	0.0259315	1.36471	0.0150983	1.58904	-0.00297736	1.68116	-0.00678626
		1.32584	0.00420625	1.42169	0.00389448	1.2967	0.00592004	1.19192	0.0201201	1.57333	-0.000618731	1.1028	0.0467773	1.53247	8.99162e-05	1.35632	0.00613675	1.57333	-0.00104924	1.35632	0.0153885	1.35632	0.00632854	1.35632	0.00945944	1.57333	-0.000262192	1.57333	-0.00129073	1.42169	0.000285775	1.49367	0.0038151	1.45679	0.00299436	1.49367	-0.000670217	1.21649	0.0107012	1.66197	-0.00437935	1.26882	0.0230417	1.38824	0.0125154	1.61644	-0.0055572	1.71014	-0.00806951
		1.34831	0.00477799	1.44578	0.00332945	1.31868	0.00502098	1.21212	0.0182715	1.6	-0.00221989	1.1215	0.0387238	1.55844	-0.000403835	1.37931	0.00478368	1.6	0.00101749	1.37931	0.0111171	1.37931	0.00420743	1.37931	0.00734599	1.6	-0.00253981	1.6	-0.00230214	1.44578	-0.00244007	1.51899	0.000532213	1.48148	0.000781019	1.51899	0.000447029	1.23711	0.00856718	1.69014	-0.00208617	1.29032	0.0188349	1.41176	0.0103761	1.64384	-0.0061272	1.73913	-0.00716087
		1.37079	0.00203297	1.46988	0.00165133	1.34066	0.0036917	1.23232	0.0162466	1.62667	-0.00405225	1.14019	0.0340161	1.58442	-0.00211215	1.4023	0.00355316	1.62667	0.00427948	1.4023	0.00568751	1.4023	0.00262819	1.4023	0.00601512	1.62667	-0.00297861	1.62667	-0.00204677	1.46988	-0.00125597	1.5443	-0.00145577	1.50617	-0.000307101	1.5443	-0.00119009	1.25773	0.00734504	1.71831	0.00215471	1.31183	0.0153522	1.43529	0.0079653	1.67123	-0.0100058	1.76812	-0.0104285
		1.39326	0.00151546	1.49398	0.00113772	1.36264	0.00212318	1.25253	0.0145562	1.65333	-0.0038768	1.15888	0.0297264	1.61039	-0.00246402	1.42529	0.002744	1.65333	0.00200745	1.42529	0.00378798	1.42529	0.000529797	1.42529	0.00327492	1.65333	-0.00341685	1.65333	-0.00214102	1.49398	-0.000489875	1.56962	-0.00641608	1.53086	-0.00471483	1.56962	-0.00192864	1.27835	0.0063918	1.74648	-0.00219618	1.33333	0.0132134	1.45882	0.00473376	1.69863	-0.0107245	1.7971	-0.00993506
		1.41573	0.00143347	1.51807	0.000285617	1.38462	0.00205049	1.27273	0.011585	1.68	-0.0055041	1.17757	0.0264183	1.63636	-0.00207223	1.44828	0.00234733	1.68	-0.00123349	1.44828	0.00398541	1.44828	-0.000442808	1.44828	0.00196228	1.68	-0.00326591	1.68	-0.00109228	1.51807	-0.00256003	1.59494	-0.00776845	1.55556	-0.00497577	1.59494	-0.000815915	1.29897	0.0040093	NaN	NaN	1.35484	0.0109229	1.48235	0.00333394	1.72603	-0.00604114	NaN	NaN
		1.4382	6.25175e-06	1.54217	-0.00123634	1.40659	0.00129906	1.29293	0.0123585	1.70667	-0.00733322	1.19626	0.0229501	1.66234	-0.00266508	1.47126	0.000477774	1.70667	-0.0010549	1.47126	0.00172329	1.47126	0.000395576	1.47126	0.0028897	1.70667	-0.00484113	1.70667	0.000399518	1.54217	-0.000376069	1.62025	-0.0153843	1.58025	-0.00298198	NaN	NaN	1.31959	0.00440695	NaN	NaN	1.37634	0.00793076	1.50588	0.000559603	NaN	NaN	NaN	NaN
		1.46067	-0.000820105	1.56627	-0.00147234	1.42857	0.000271671	1.31313	0.00938313	1.73333	-0.00803227	1.21495	0.0187007	1.68831	-0.00489121	1.49425	0.000175094	NaN	NaN	1.49425	-0.000759665	1.49425	-0.000104365	1.49425	-7.90642e-05	1.73333	-0.00627694	1.73333	0.00132711	1.56627	-0.000790934	1.64557	-0.0159401	NaN	NaN	NaN	NaN	1.34021	0.00320354	NaN	NaN	1.39785	0.00665552	1.52941	-0.00226824	NaN	NaN	NaN	NaN
		1.48315	-0.000192037	1.59036	-0.00189304	1.45055	-0.00164391	1.33333	0.0106531	NaN	NaN	1.23364	0.0159558	NaN	NaN	1.51724	-0.00021995	NaN	NaN	1.51724	-0.00296601	1.51724	-0.000839579	1.51724	-0.00100049	NaN	NaN	NaN	NaN	1.59036	0.00182179	NaN	NaN	NaN	NaN	NaN	NaN	1.36082	0.00410896	NaN	NaN	1.41935	0.00513309	1.55294	-0.00445835	NaN	NaN	NaN	NaN
		1.50562	-0.0020238	1.61446	-0.0030631	1.47253	-0.000893718	1.35354	0.01192	NaN	NaN	1.25234	0.014964	NaN	NaN	1.54023	-0.00121183	NaN	NaN	1.54023	-0.00241261	1.54023	0.00057847	1.54023	-0.00230088	NaN	NaN	NaN	NaN	1.61446	0.00580538	NaN	NaN	NaN	NaN	NaN	NaN	1.38144	0.00230248	NaN	NaN	1.44086	0.00372951	1.57647	-0.00507542	NaN	NaN	NaN	NaN
		1.52809	-0.000978609	1.63855	-0.00263379	1.49451	-0.00154544	1.37374	0.0124379	NaN	NaN	1.27103	0.0122354	NaN	NaN	1.56322	-0.00257207	NaN	NaN	1.56322	-0.00360916	1.56322	0.00210118	1.56322	-0.00322058	NaN	NaN	NaN	NaN	NaN	NaN	NaN	NaN	NaN	NaN	NaN	NaN	1.40206	0.00123434	NaN	NaN	1.46237	0.00247107	1.6	-0.0075315	NaN	NaN	NaN	NaN
		1.55056	-0.000597909	NaN	NaN	1.51648	-0.000836934	1.39394	0.00803679	NaN	NaN	1.28972	0.0113856	NaN	NaN	1.58621	-0.00256796	NaN	NaN	1.58621	-0.00543675	1.58621	-0.000847934	1.58621	-0.00305521	NaN	NaN	NaN	NaN	NaN	NaN	NaN	NaN	NaN	NaN	NaN	NaN	1.42268	9.19221e-05	NaN	NaN	1.48387	-0.000195282	1.62353	-0.0076352	NaN	NaN	NaN	NaN
		1.57303	-0.00014689	NaN	NaN	1.53846	-0.00118	1.41414	0.00422446	NaN	NaN	1.30841	0.00885665	NaN	NaN	1.6092	-0.00272555	NaN	NaN	NaN	NaN	1.6092	-0.00399852	1.6092	-0.0044858	NaN	NaN	NaN	NaN	NaN	NaN	NaN	NaN	NaN	NaN	NaN	NaN	1.4433	0.00107162	NaN	NaN	1.50538	-0.000415683	NaN	NaN	NaN	NaN	NaN	NaN
		1.59551	0.00331962	NaN	NaN	1.56044	0.000929523	1.43434	0.00138825	NaN	NaN	1.3271	0.00824631	NaN	NaN	NaN	NaN	NaN	NaN	NaN	NaN	NaN	NaN	NaN	NaN	NaN	NaN	NaN	NaN	NaN	NaN	NaN	NaN	NaN	NaN	NaN	NaN	1.46392	-0.000795339	NaN	NaN	1.52688	-0.00116228	NaN	NaN	NaN	NaN	NaN	NaN
		NaN	NaN	NaN	NaN	1.58242	0.00359974	1.45455	0.00231482	NaN	NaN	1.34579	0.00602042	NaN	NaN	NaN	NaN	NaN	NaN	NaN	NaN	NaN	NaN	NaN	NaN	NaN	NaN	NaN	NaN	NaN	NaN	NaN	NaN	NaN	NaN	NaN	NaN	1.48454	-0.00160254	NaN	NaN	1.54839	-0.00207556	NaN	NaN	NaN	NaN	NaN	NaN
		NaN	NaN	NaN	NaN	NaN	NaN	1.47475	0.000164432	NaN	NaN	1.36449	0.00460403	NaN	NaN	NaN	NaN	NaN	NaN	NaN	NaN	NaN	NaN	NaN	NaN	NaN	NaN	NaN	NaN	NaN	NaN	NaN	NaN	NaN	NaN	NaN	NaN	NaN	NaN	NaN	NaN	1.56989	-0.00428598	NaN	NaN	NaN	NaN	NaN	NaN
		NaN	NaN	NaN	NaN	NaN	NaN	1.49495	-0.00175229	NaN	NaN	1.38318	0.00400854	NaN	NaN	NaN	NaN	NaN	NaN	NaN	NaN	NaN	NaN	NaN	NaN	NaN	NaN	NaN	NaN	NaN	NaN	NaN	NaN	NaN	NaN	NaN	NaN	NaN	NaN	NaN	NaN	1.5914	-0.00319889	NaN	NaN	NaN	NaN	NaN	NaN
		NaN	NaN	NaN	NaN	NaN	NaN	1.51515	-0.00304639	NaN	NaN	1.40187	0.00276409	NaN	NaN	NaN	NaN	NaN	NaN	NaN	NaN	NaN	NaN	NaN	NaN	NaN	NaN	NaN	NaN	NaN	NaN	NaN	NaN	NaN	NaN	NaN	NaN	NaN	NaN	NaN	NaN	NaN	NaN	NaN	NaN	NaN	NaN	NaN	NaN
		NaN	NaN	NaN	NaN	NaN	NaN	1.53535	-0.00329328	NaN	NaN	1.42056	0.00167953	NaN	NaN	NaN	NaN	NaN	NaN	NaN	NaN	NaN	NaN	NaN	NaN	NaN	NaN	NaN	NaN	NaN	NaN	NaN	NaN	NaN	NaN	NaN	NaN	NaN	NaN	NaN	NaN	NaN	NaN	NaN	NaN	NaN	NaN	NaN	NaN
		NaN	NaN	NaN	NaN	NaN	NaN	NaN	NaN	NaN	NaN	1.43925	0.000535054	NaN	NaN	NaN	NaN	NaN	NaN	NaN	NaN	NaN	NaN	NaN	NaN	NaN	NaN	NaN	NaN	NaN	NaN	NaN	NaN	NaN	NaN	NaN	NaN	NaN	NaN	NaN	NaN	NaN	NaN	NaN	NaN	NaN	NaN	NaN	NaN
		NaN	NaN	NaN	NaN	NaN	NaN	NaN	NaN	NaN	NaN	1.45794	0.000362842	NaN	NaN	NaN	NaN	NaN	NaN	NaN	NaN	NaN	NaN	NaN	NaN	NaN	NaN	NaN	NaN	NaN	NaN	NaN	NaN	NaN	NaN	NaN	NaN	NaN	NaN	NaN	NaN	NaN	NaN	NaN	NaN	NaN	NaN	NaN	NaN
		NaN	NaN	NaN	NaN	NaN	NaN	NaN	NaN	NaN	NaN	1.47664	-0.0013474	NaN	NaN	NaN	NaN	NaN	NaN	NaN	NaN	NaN	NaN	NaN	NaN	NaN	NaN	NaN	NaN	NaN	NaN	NaN	NaN	NaN	NaN	NaN	NaN	NaN	NaN	NaN	NaN	NaN	NaN	NaN	NaN	NaN	NaN	NaN	NaN
		NaN	NaN	NaN	NaN	NaN	NaN	NaN	NaN	NaN	NaN	1.49533	-0.0020604	NaN	NaN	NaN	NaN	NaN	NaN	NaN	NaN	NaN	NaN	NaN	NaN	NaN	NaN	NaN	NaN	NaN	NaN	NaN	NaN	NaN	NaN	NaN	NaN	NaN	NaN	NaN	NaN	NaN	NaN	NaN	NaN	NaN	NaN	NaN	NaN
		NaN	NaN	NaN	NaN	NaN	NaN	NaN	NaN	NaN	NaN	1.51402	-0.00193372	NaN	NaN	NaN	NaN	NaN	NaN	NaN	NaN	NaN	NaN	NaN	NaN	NaN	NaN	NaN	NaN	NaN	NaN	NaN	NaN	NaN	NaN	NaN	NaN	NaN	NaN	NaN	NaN	NaN	NaN	NaN	NaN	NaN	NaN	NaN	NaN
[truncated: 210 more columns]

## Sheet: Figure 1g
Figure 1g
	Crosslinker concentration	0.0032	0.0065	0.023
	RI measurements	1.33492	1.33583	1.338
		1.33488	1.33587	1.3383
		1.33491	1.33587	1.3381
		1.33492	1.33592	1.3383
		1.33502	1.33585	1.3381
		1.33515	1.33582	1.3381
		1.33503	1.3361	1.3384
			1.33591	1.3381
			1.33585	1.3384
			1.33576	1.3382
			1.33597	1.3382
			1.33616	1.3382
			1.33614	1.3384
			1.33607	1.3381
				1.3382
				1.3381
				1.338
				1.3379
				1.3381
				1.3383
				1.3381
				1.3383
				1.3382
				1.3382
				1.338
				1.3381
				1.338
				1.3383

## Sheet: Suppl. Figure 3
Suppl. Fig 6	Crosslinker Concentration (%)			0.65			2.3
	Additional Osmotic Pressure Dextran (kPa)			0	0.53	1	0	0.53	1	2.1
	Volume (um^3)			867	549	599	345	272	234	267
				1736	1116	784	301	187	487	319
				1021	1027	864	382	296	296	267
				1171	645	593	310	355	298	340
				662	939	428	465	384	571	207
				540	685	810	380	356	327	294
				667	407	668	510	344	292	213
				520	532	735	212	225	197	311
				480	442	784	219	501	307	11
				1414	570	394	484	301	291	238
				1112	870	359	271	326	250	363
				698	647	735	370	333	431	216
				853	572	533	357	287	226	208
				603	482	640	329	379	217	364
				987	765	348	379	501	234	210
				739	601	803	283	254	441	295
				1039	538	676	308	390	296	213
				676	532	613	628	387	457	225
				907	890	1578	202	304	382	377
				645	479	505	306	256	195	413
				1054	784	348	286	739	376	225
				684	390	710	425	245	320	207
				758	686	690	334	314	289	275
				603	860	537	343	285	714	244
				655	509	874	307	327	456	464
				697	655	469	330	401	219	223
				480	524	509	336	200	224	293
				538	371	688	292	327	232	293
				947	1065	537	345	321	277	348
				637	1442	623	301	232	167	184
				921	776	913	398	213	300	306
				1002	547	1065	380	230	573	199
				939	617	835	327	345	257	243
				1062	762	815	350	394	374	285
				795	567	446	397	233	586	222
				663	376	658	329	245	272	241
				1291	845	471	282	305	256	312
				1414	599	451	281	237	407	210
				618	931	379	402	302	218	244
				627	551	505	276	217	543	299
				543	871	582	354	327	664	219
				622	986	441	505	261	316	237
				880	464	472	326	304	216	366
				1138	550	495	380	305	209	228
				1109	1205	480	225	297	300	228
				602	937	681	343	408	377	251
				850	586	453	324	181	180	211
				813	542	368	290	303	259	360
				833	1083	840	453	261	285	323
				676	658	455	365	215	290	234
				412	502	375	330	295	521	314
				1036	530	587	475	256	462	373
				735	664	906	255	413	280	184
				1248	767	955	383	248	184	293
				680	769	689	298	244	283	329
				883	598	485	262	313	259	105
				637	671	568	290	227	311	216
				880	614	413	245	242	253	355
				465	572	545	324	391	313	262
				936	717	303	371	281	193	324
				603	642	1147	238	238	182	257
				614	485	586	466	375	301	274
				507	804	406	218	394	205	242
				798	695	701	291	259	265	420
				1347	637	743	376	337	190	287
				573	494	699	396	356	307	305
				958	445	594	561	215	248	275
				673	658	553	335	240	219	191
				471	715	651	287	296	308	210
				688	608	637	334	257	228	397
				1204	675	799	251	194	171	213
				669	589	417	353	338	300	159
				447	856	835	320	190	331	231
				739	487	382	395	235	260	304
				731	442	622	259	559	300	435
				1873	588	482	364	261	265	351
				725	1546	487	477	416	480	225
				881	494	728	330	199	181	305
				542	641	818	307	228	274	311
				1191	689	810	318	326	209	206
				813	988	1015	256	228	182	332
				833	711	623	293	230	234	204
				681	1226	1432	370	690	330	251
				445	362	860	399	176	584	211
				1301	637	604	288	189	221	526
				1196	562	842	711	224	249	170
				530	832	544	498	384	256	212
				698	333	791	271	202	215	245
				894	1012	828	418	265	382	243
				753	857	414	555	221	259	282
				815	839	804	271	332	262	323
				650	649	438	316	288	275	242
				824	484	489	319	241	358	250
				502	975	324	388	254	269	499
				1087	667	792	330	275	231	261
				821	755	409	438	263	296	170
				1135	477	781	291	326	491	330
				680	512	401	462	178	311	340
				1023	617	654	729	260	220	302
				971	647	513	390	250	278	340
				1027	618	564	345	261	206	199
				963	1127	613	373	359	250	218
				1196	651	901	528	592	212	386
				994	774	442	423	250	235	228
				603	726	422	305	173	269	263
				1316	554	675	397	135	201	276
				705	632	537	299	192	262	184
				677	459	456	516	301	235	276
				619	606	672	376	373	233	337
				577	721	486	259	279	236	251
				539	440	561	492	320	158	259
				1033	853	730	191	321	351	309
				672	440	1021	312	402	289	313
				887	458	500	275	369	295	209
				1045	448	690	318	469	268	325
				609	502	573	437	321	348	341
				500	522	531	342	372	195	306
				1048	467	575	426	276	173	365
				898	784	349	349	357	309	283
				737	550	573	321	308	243	315
				866	822	430	318	350	713	307
				946	557	1371	295	412	214	351
				596	668	443	213	239	388	387
				766	717	500	326	275	292	435
				1029	598	364	219	236	432
				774	533	538	328	215	223
				913	456	531	357	469	491
				836	987	410	396	773	343
				562	1835	653	279	389	414
				582	536	481	314	749	545
				828	854	766	275	396	299
				593	593	956	279	373	201
				927	677	690	401	288	464
				616	621	347	303	270	183
				727	772	718	182	266	256
				733	533	420	438	309	522
				742	644	471	254	506	427
				644	587	554	276	628	210
				575	730	538	250	272	173
				978	802	576	210	252	340
				451	486	580	244	209	334
				961	424	662	256	337	292
				759	821	778	279	225	448
				870	997	441	236	288	291
				633	796	619	251	274	309
				792	473	561	203	251	243
				866	403	344	309	421	240
				639	340	854	180	344	261
				651	340	1038	254	216	380
				566	820	538	192	332	244
				777	1160	465	247	391	441
				933	513	390	411	243	166
				709	640	630	263	299	221
				738	596	381	349	518	170
				587	655		482	469	297
				602	990		418	244	636
				698	635		253
				731	761		302
				983	943		564
				1358	1018		398
				680	390		375
				2215	599		401
				776	608		319
				640	627		403
				802	602		255
				1366	695		257
				592	852		415
				548	707		312
				594	723		442
				673	953		340
				1042	565		391
				785	651		445
				592	396		254
				766	399		227
				1345	612		430
				1000	639		364
				1783	543		374
				986	547		441
				898	443		604
				508	577		392
				759	412		336
				681	955		288
				789	675		484
				947			480
				1180			787
				588			377
				906			155
				1623			238
				1084			275
				2154			268
							280
							370
							397
							361
							469
							302
							255
							384
							294
							372
							198
							402
							370
							279
							305
							282
							282
							470
							312
							294
							407
							342
							332
							385
							308
							461
							254
							499
							266
							391
							493
							209
							368
							534
							267
							268
							188
							267
							183
							370
							381
							275
							331
							279
							524
							221
							369
							281
							391
							179
							215
							291
							218
							329
							244
							290
							157
							264
							589
							525
							585
							360
							248
							293
							363
							497
							314
							364
							403
							387
							213
							281
							412
							409
							311
							288
							442
							420
							393
							343
							417
							293
							306
							397
							325
							346
							350
							540
							553
							269
							302
							574
							482
							367
							332
							311
							331
							530
							266
							451
							343
							433
							344
							341
							289
							370
							288
							392
							259
							377
							293
							253
							279
							400
							365
							399
							337
							515
							315
							208
							152
							323
							241
							622
							213
							224
							267
							229
							212
							308
							316
							366
							309
							253
							496
							291
							288
							292
							328
							279
							255
							259
							332
							294
							300
							288
							305
							302
							310
							314
							238
							244
							302
							308
							264
							324
							269
							352
							265
							231
							260
							280
							356
							244
							495
							314
							288
							302
							259
							272
							310
							210
							318
							255
							270
							210
							235
							172
							228
							309
							288
							311
							509
							301
							247
							259
							192
							217
							502
							245
							236
							599

## Sheet: Figure 1h
Figure 1h	Crosslinker concentration	0.0032	0.0032	0.0065	0.0065	0.023	0.023
	Medium	PBS	Vectashield (missing, since it was practically impossible to find/visualize particles)	PBS	Vectashield	PBS	Vectashield
	RIMP - RImedium	0.00092		0.00183	0.00083	0.004	-1.45
		0.00088		0.00187	0.00074	0.0043	-1.45
		0.00091		0.00187	0.0008	0.0041	-1.45
		0.00092		0.00192	0.00068	0.0043	-1.45
		0.00102		0.00185	0.00092	0.0041	-1.45
		0.00115		0.00182	0.00084	0.0041	-1.45
		0.00103		0.0021	0.00103	0.0044	-1.45
				0.00191	0.0008	0.0041	-1.45
				0.00185	0.0008	0.0044	-1.45
				0.00176		0.0042	-1.45
				0.00197		0.0042	-1.45
				0.00216		0.0042	-1.45
				0.00214		0.0044
				0.00207		0.0041
						0.0042
						0.0041
						0.004
						0.0039
						0.0041
						0.0043
						0.0041
						0.0043
						0.0042
						0.0042
						0.004
						0.0041
						0.004
						0.0043

## Sheet: Figure 1k
Figure 1k	Crosslinker Concentration (%)	0.32	0.32	0.65	0.65	2.3	2.3
	Functionalization	none	BSA	none	BSA	none	BSA
	Young's modulus (kPa)	0.337	0.2277	0.775	1.5426	3.8167	6.453
		0.2376	0.3908	0.9712	1.4264	3.6852	6.5802
		0.2251	0.2787	0.9362	1.2985	4.3137	6.6481
		0.2522	0.1484	0.9207	1.4278	4.2187	6.4425
		0.2047	0.2017	0.8105	1.3267	4.1788	7.3084
		0.4416	0.2052	1.0889	1.3363	3.5731	6.6197
		0.2853	0.2065	0.7643	1.0228	3.3629	6.1093
		0.2714	0.1884	1.0113	1.218	3.6243	6.2836
		0.2489	0.2411	0.8895	1.5382	3.7659	5.129
		0.4823	0.2054	0.6511	1.6548	4.7052	6.7417
		0.2812	0.2864	0.6517	1.2694	4.6191	6.9313
				0.8072		3.5081
				0.6191
				0.7493

## Sheet: Suppl. Figure 6a
Suppl. Fig. 5a	Crosslinker Concentration (%)	0.32	0.32	0.65	0.65	2.3	2.3
	Functionalization	none	BSA	none	BSA	none	BSA
	Contact radius (mm)	10.5732	5.2358	5.1588	4.5156	4.2322	4.059
		10.7931	5.7591	6.0511	5.0657	5.0554	4.2869
		8.7035	5.5546	5.1307	5.4624	3.8752	4.7257
		6.2388	4.1235	4.779	5.1953	4.0069	4.8994
		5.8817	4.4431	6.1841	5.4414	3.7724	4.2702
		8.9323	6.7412	5.8267	5.6873	4.2041	4.9586
		13.5888	4.0252	2.678	5.1582	4.5676	3.7853
		3.1448	5.049	5.2213	4.4237	3.9061	5.3747
		12.562	10.2425	4.7192	5.0924	3.5534	3.6989
		6.917	5.2742	6.1825	5.1275	4.1638	3.3112
		8.7782	7.0168	4.026	6.8037	3.5574	3.9004
				5.4891		3.8319
				5.0015
				6.0572

## Sheet: Suppl. Figure 6b
Figure 1k	Crosslinker Concentration (%)	0.32	0.32	0.65	0.65	2.3	2.3
	Form	MP	Bulk	MP	Bulk	MP	Bulk
	Young's modulus (kPa)	0.337	3.0687	0.775	10.6319	3.8167	19.8803
		0.2376	3.2181	0.9712	10.3789	3.6852	19.9602
		0.2251	2.7595	0.9362	11.0966	4.3137	20.5369
		0.2522	3.0025	0.9207	11.5234	4.2187	20.2772
		0.2047	2.9355	0.8105	11.9707	4.1788	19.8475
		0.4416	7.7433	1.0889	5.6228	3.5731	19.4643
		0.2853	8.4865	0.7643	4.7512	3.3629	20.2878
		0.2714	3.0702	1.0113	5.1034	3.6243	21.1379
		0.2489	0.6602	0.8895	4.9256	3.7659	19.5686
		0.4823	1.6988	0.6511	4.8721	4.7052	21.6232
		0.2812	2.1485	0.6517	9.0201	4.6191	20.0622
			2.6657	0.8072	8.1719	3.5081	20.5476
			2.5313	0.6191	9.1061		19.8734
			2.4263	0.7493	9.5316		20.3427
			2.6708		8.9247		20.4951
			6.9284
			7.2233
			6.7629
			7.0291
			6.9688

[truncated: 3 more sheets: Figure 2bc, Suppl. Fig. 12a, Suppl. Fig 12b]
